# Supplementary material for: An extended transcription factor regulatory network controls hepatocyte identity
Source: EMBO Rep. 2023 Jul 10;24(9):e57020. doi: 10.15252/embr.202357020 (PMC10481658; doi:10.15252/embr.202357020)
Supplement: Supplementary file 3 — Table EV1 [file EMBR-24-e57020-s008.xls]

## Sheet: Legend
Table EV1. Expression of TF encoding genes from cluster G in MPH compared to other primary cells (n=38)

## Sheet: C5_assignation_Rank_ExpHSI
TF-encoding genes	Relative expression MPH/mean of other cell-types	MPH expression rank
Cebpa	6.90260029662097	1
Foxa2	6.73774416494256	1
Gata4	5.65284168003746	6
Hnf1a	5.47016346179596	4
Hsf4	4.2117630624516	4
Klf15	5.51484406351716	1
Nr0b2	9.05754956715664	2
Nr1h4	9.34242581454477	1
Nr1i2	9.32582449536669	2
Nr1i3	10.5521920560683	1
Nr5a2	6.89433981044695	1
Olig1	0.467538412084601	18
Rorc	6.63778933935185	2
Aff1	0.379018396771365	20
Arid1b	-0.944551684135733	36
Arid4b	0.117729141221734	22
Arntl	0.0303690722955947	20
Atf3	1.67293009068925	14
Atf4	0.427040802447479	10
Atf6	2.42256835342944	2
Bhlhe40	3.05486553146469	4
Camta1	-2.54541700380569	38
Carhsp1	-0.417388400756144	28
Cebpb	3.46274170973154	2
Clock	1.49650918801221	4
Crem	1.30099931991689	10
Dbp	2.35166557815237	5
Ddit3	-0.466281773963095	28
Elk4	1.19708401411367	11
Esrra	0.492217254910235	9
Etv3	-0.735709579837881	22
Etv6	0.263262483454221	18
Fezf1	-0.409199809960006	NA
Foxn2	0.16348061503587	19
Gata6	3.84336976440259	8
Gmeb2	-0.491646449778969	NA
Gtf2i	-0.705809036512234	28
Gtf2ird1	1.19764712443972	12
Gtf2ird2	-1.21001863195979	34
Hes1	1.96006012136352	12
Hes6	1.08138378473809	9
Hivep2	-3.1810282381986	38
Hmg20a	-1.07777704423788	32
Id1	-4.21156789495753	34
Id2	1.6930612370298	7
Irf1	-0.266810651177082	24
Irf2	1.0442545904092	11
Irf9	0.777338350328933	17
Jun	0.422014335918913	15
Junb	-0.867526430099303	24
Klf7	-3.23100087151232	39
Klf9	2.81726232734172	3
Litaf	-0.286299604718557	23
Maf	0.206959364582615	19
Maff	-1.85514201082982	29
Meis1	1.01619755399238	18
Mga	-0.466443787639135	31
Mitf	-0.612043399216907	27
Mnt	-0.347969579881505	35
Mynn	0.0677159777145415	23
Nfe2l2	0.968576805195045	11
Nfib	2.77201309177224	13
Nfil3	1.57032362934104	5
Nfx1	0.628413480711159	19
Nr1d1	3.77542952886575	4
Nr1d2	2.15819090523805	6
Nr1h3	5.46663114531201	2
Nr2c1	-2.08976798821066	37
Nr2f6	0.759683422303179	16
Nr6a1	-0.267415811862927	26
Prdm2	-0.093570133541264	22
Rara	-1.50176550890542	37
Rarb	2.15345205164252	13
Rel	-0.0981784051209651	17
Repin1	2.21009609385967	8
Rfx7	-2.43342926613399	38
Rreb1	1.06743740229728	8
Smad3	-2.15032690824948	38
Smad7	-1.03676605814151	27
Sox9	0.10708603152023	25
Stat1	1.0245095758101	14
Stat2	1.05450108214284	11
Stat3	-0.387557108192414	28
Tbx3	3.41380127066094	7
Tcf3	-1.66956739298237	37
Tcf4	-0.84191754008548	28
Tcf7l2	1.58729949028332	8
Tgif1	-0.0229375828154383	23
Thap2	0.263795771051505	17
Thra	-1.69605189937113	31
Thrb	5.85420474574199	1
Ubp1	0.225861611952575	16
Xbp1	1.5738973469634	2
Zbtb12	-3.13188636531505	34
Zbtb24	-0.585152584942382	32
Zbtb37	-2.63980294955453	37
Zbtb39	0.0285238383739195	25
Zbtb40	-0.994363493271851	33
Zbtb44	1.6794197884721	3
Zbtb48	0.751680690683262	11
Zbtb7a	0.252339729408619	18
Zfhx2	-3.33219133934858	35
Zfhx3	1.40296737504974	19
Zfp1	-1.36679021337446	35
Zfp128	-1.57933305247076	35
Zfp148	0.566221679504708	18
Zfp219	0.0209789586485818	23
Zfp292	-0.689676705110493	29
Zfp386	-0.431499630060556	28
Zfp595	1.98191930783039	10
Zfp606	-1.85562806721397	36
Zfp62	0.156579095783123	20
Zfp661	-0.505269429520367	29
Zfp689	-3.58649020465734	38
Zfp746	0.00530543018798557	20
Zfp874b	-3.31199919613557	35
Zhx2	0.0905130794977009	19
Zkscan3	0.595691835997356	11
Zmiz1	-0.86684830740243	37
