# Supplementary material for: An extended transcription factor regulatory network controls hepatocyte identity
Source: EMBO Rep. 2023 Jul 10;24(9):e57020. doi: 10.15252/embr.202357020 (PMC10481658; doi:10.15252/embr.202357020)
Supplement: Supplementary file 4 — Table EV2 [file EMBR-24-e57020-s004.xlsx]

## Sheet: Legend
Table EV2. Hep-ID TF 12hr gene expression oscillation
Data of rhythmic gene expression analyses performed using the rythmic analysis incorporating non-parametric (RAIN) method from Meng et al. Nat commun 2020.
Analyses were performed based on transcriptomic data obtained from mouse livers collected every 2h in mice release into constant darkness.
pVal < 0.05 was used a the cut-off to identify significantly oscillating genes.

## Sheet: Feuil1
None
		pVal	phase	peak.shape	period
Nr0b2	WT	0.117769	6	6	12
	XBP1 LKO	0.0912145	10	4	10
Nr1i2	WT	0.706894	10	6	14
	XBP1 LKO	0.852379	2	6	12
Prox1	WT	0.236285	2	6	12
	XBP1 LKO	0.421029	2	6	14
Unchanged in Xbp1hep-/-
		pVal	phase	peak.shape	period
Nr5a2	WT	0.003249	4	10	14
	XBP1 LKO	0.0045774	4	8	14
Altered in Xbp1hep-/-
		pVal	phase	peak.shape	period
Cebpa	WT	0.0183159	8	8	14
	XBP1 LKO	0.206115	8	6	12
Foxa2	WT	0.012221	12	10	12
	XBP1 LKO	0.0246262	6	2	10
Hnf1b	WT	0.82513	8	6	12
	XBP1 LKO	0.0590056	6	4	12
Hnf4a	WT	0.00307458	2	4	12
	XBP1 LKO	0.0999875	4	8	14
Mlxipl	WT	0.0221767	4	10	12
	XBP1 LKO	2.50212e-06	6	6	12
Nr1h4	WT	0.534343	12	4	14
	XBP1 LKO	0.0117745	10	4	10
Onecut1	WT	0.81539	6	2	14
	XBP1 LKO	0.00609174	2	4	12
Onecut2	WT	0.71919	6	2	12
	XBP1 LKO	0.0118263	2	6	12
Ppara	WT	0.0336522	8	8	14
	XBP1 LKO	0.299127	10	6	10
