# Supplementary material for: An extended transcription factor regulatory network controls hepatocyte identity
Source: EMBO Rep. 2023 Jul 10;24(9):e57020. doi: 10.15252/embr.202357020 (PMC10481658; doi:10.15252/embr.202357020)
Supplement: Supplementary file 5 — Table EV3 [file EMBR-24-e57020-s010.xlsx]

## Sheet: Legend
Table EV3. Hep-ID and Hep-IDCONNECT TF encoding genes identified or not using SE
Genes linked to SE using mouse liver DHS-seq or ChIP-seq for H3K27ac or BRD4 defined in our previous study (Dubois et al, Epigenomics 2021) were used to monitor the presence of Hep-ID and Hep-IDCONNECT TF encoding genes.

## Sheet: Feuil1
	SEDHS	SEH3K27ac	SEBRD4			SEDHS	SEH3K27ac	SEBRD4
Hep-ID TFs					Hep-IDCONNECT TFs
Cebpa					Atf4						SE-associated
Foxa2					Atf6						Not SE-associated
Hnf1b					Bhlhe40
Hnf4a					Cebpb
Mlxipl					Clock
Nr0b2					Crem
Nr1h4					Dbp
Nr1i2					Esrra
Nr5a2					Gata6
Onecut1					Hes6
Onecut2					Hsf4
Ppara					Id2
Prox1					Klf15
					Klf9
					Nfil3
					Nr1d1
					Nr1d2
					Nr1h3
					Repin1
					Rreb1
					Tbx3
					Tcf7l2
					Thrb
					Xbp1
					Zbtb44
					Zfp595
