# Supplementary material for: An extended transcription factor regulatory network controls hepatocyte identity
Source: EMBO Rep. 2023 Jul 10;24(9):e57020. doi: 10.15252/embr.202357020 (PMC10481658; doi:10.15252/embr.202357020)
Supplement: Supplementary file 6 — Table EV4 [file EMBR-24-e57020-s015.xlsx]

## Sheet: Legend
Table EV4. Primers used in RT-qPCR assays

## Sheet: qPCR Primers
	Murine genes
	Category	Gene symbol	Common name	Forward primer (5'-3')	Reverse primer (5'-3')	Remarks
	Hep-ID TFs	Foxa2	Foxa2	TGCTGGGAGCCGTGAAGATGGAA	TTGCCGGAACCGCCGCCC
		Mlxipl	Chrebp	ACCGACGTATCACACACATCTC	GTGGTTGCTTTGCTCACCTT
		Nr1h4	Fxr	CCTGAGAACCCACAGCATTT	GTGTCCATCACTGCACATCC
		Onecut1	Hnf6	AGCCCTGGAGCAAACTCAAGT	TGCATGTAGAGTTCGACGTTG
		Onecut2	Onecut2	TCACAACCGTCAGCAACTTC	ATGCTTTGGTACACGTGCTG
		Ppara	Ppara	ATCGCGTACGGCAATGGCTTTA	CAGGCCGATCTCCACAGCAAATTA
	THRB targets	Hectd3		TTCATGCCGAAACGGGTAGT	CCCCGATCAGGGTCTCATCA	Control for THRB-mediated gene induction
		Dio1		AGAGAGCCAG ATTCCTGTGC	GCTTGTAGGA ACCATAGGCA TTGG
	Inflammation	Ccl2	MCP-1	GCCAACTCTCACTGAAGC C	GCTGGTGAATGAGTAGCAGC	Control for IL1B-mediated gene induction
		Icam1		CCT GGC CTC GGA GAC ATT AGA GAA C	ACC CCA AGG AGA TCA CAT TCA CGG
		Ly6G		TGATGGATTTTGCGTTGCTCTG	GTATTGTCCAGAGTAGTGGGGC
		CD45		AGGCGACAGAGGTGTCTGAT	TTTCTCCAAACTGATTGTATTCCA
	Housekeeping genes	Hprt	Hprt	GTGATTAGCGATGATGAACC	GCAAGTCTTTCAGTCCTGTC	Mean of the 3 genes was used as normalizer in in vivo experiments
		Ppia	Cyclo	GCATACGGGTCCTGGCATCTTGTCC	ATGGTGATCTTCTTGCTGGTCTTGC
		Rps28	Rps28	GGTTCGCAGGGACAGTGC	TAACGCAACCTTCGAGCTTC
	Human genes
	Category	Gene symbol	Common name	Forward primer (5'-3')	Reverse primer (5'-3')
	Hep-ID TFs	FOXA2	FOXA2	CCGACTGGAGCAGCTACTATG	TACGTGTTCATGCCGTTCAT
		HNF4a-p1	HNF4a-p1	AGAATGTGCAGGTGTTGACG	CTCGAGGCACCGTAGTGTTT
		HNF4a-p2	HNF4a-p2	GGCCATGGTCAGCGTGAACG	GCCCTTGCAGCCGTCACAGC
		MLXIPL	ChREBP	ATG ACC CAC CTC TCT GGA CAC	TCA GGA AGG AGG AAA TCA GAA C
		NR1H4	FXR	CCAACCTGGGTTTCTACCC	CACACAGCTCATCCCCTTT
		ONECUT1	HNF6	TTAGCAGCATGCAAAAGGAAAGAAC	AACCTGGGCTTTTTGGGTGTG
	THRB targets	DIO1		CTCCCAGCTGAGGAATGCAG	GGAGCAGTGTCAGGCTCTAC
	Housekeeping gene	RNA18S5	18S	CAT TCT TGG CAA ATG CTT TCG	CGC CGC TAG AGG TGA AAT TCT
