# Supplementary material for: An extended transcription factor regulatory network controls hepatocyte identity
Source: EMBO Rep. 2023 Jul 10;24(9):e57020. doi: 10.15252/embr.202357020 (PMC10481658; doi:10.15252/embr.202357020)
Supplement: Supplementary file 7 — Table EV5 [file EMBR-24-e57020-s005.xlsx]

## Sheet: Legend
Table EV5. Reagents and tools used in this study

## Sheet: Reagent_table
Reagent/Resource	Reference or Source	Identifier or Catalog Number
Experimental Models
IHH cells (H. sapiens)	Shippers et al. Cell Biol Toxicol 1997 Jul;13 (4-5):375-86	N/A
HepG2 cells (H. sapiens)	ATCC	HB-8065
C57BL/6J (M. musculus)	Charles River	C57BL/6J
THRB LKO mice (M. musculus)	Billon et al. Endocrinology 2014	N/A
Recombinant DNA
Antibodies
ACTB	Sigma-Aldrich	Cat # A5441
FOXA2	Abcam	Cat # ab23630
HNF4A	Perseus	Cat # PP-H1415-00
HNF4a-p1	Perseus	Cat#PP-K9218-00
HNF4a-p2	Perseus	Cat#PP-H6939-00
HSP90	Biolegend	Cat#661802
LMNA	Santa Cruz	Cat # sc20681
NR1H4	Perseus	Cat # PP-A9033A-00
TFIIB	Santa Cruz	Cat # sc7225
HRP-conjugated anti-mouse	Sigma-Aldrich	Cat # A4416
HRP-conjugated anti-rabbit	Sigma-Aldrich	Cat # A0545
siRNA detailed
Oligonucleotides and sequence-based reagents
qPCR primers	This study	Table EV4
Chemicals, enzymes and other reagents
Recombinant IL1-b mouse	BioLegend	Cat # 575102
T3 hormone	Sigma-Aldrich	Cat # T6397
Sobetirome (GC-1)	Sigma-Aldrich	Cat # SML1900
GW3965	Tocris	Cat # 405911-17-3
Dexamethasone	Sigma-Aldrich	Cat #D1756
Benzonase	Sigma-Aldrich	Cat #E1014
Complete protease inhibitor cocktail	Roche	Cat #11836145001
High capacity cDNA reverse transciption kit	Applied Biosystems	Cat #4368813
Takyon kit	Eurogentech	Cat # UF-LSMT-B0701
William's E medium	Gibco	Cat #22551022
MEM	Gibco-Life Technologies	Cat #11095080
Non-essential amino acids	Gibco-Life Technologies	Cat #11140035
Insulin	Sigma	Cat #I5500
Sodium pyruvate	Gibco-Life Technologies	Cat #11360070
Penicillin-streptomycin	Gibco-Life Technologies	Cat #15140
Serum Fœtal Bovin (Hyclone)	Dutscher	Cat #SV30160.03
Serum Fœtal Bovin	Dutscher	Cat #500105H1
Trypan Blue 0,4%	PAN-Biotech	Cat#P08-34100
Tris Buffered Saline Buffer 10X pH7,5	Euromedex	Cat # ET220
Protease inhibitor cocktail	Roche	Cat # 11836145001
PierceTM BCA protein assay kit	Thermo scientific	Cat # 23225
Nucleospin® RNA kit	Macherey-Nagel	Cat # 740955
PageRuler™ Plus	ThermoFisher	Cat#26619
Software
R 4.2.1	R Core Team, 2015	N/A
R package kohonen 2.0.9	Wehrens et al., 2007	N/A
R package arules 1.7-5	Hahsler et al. 2005	N/A
R package limma 3.52.2	Ritchie et al. 2015	N/A
R package sva 3.44.0	Leek et al. 2022	N/A
R package FactoMineR 2.6	Lê et al. 2008	N/A
R package ggplot2 3.3.6	Wickham, 2016	N/A
R package Rfast 2.0.6	Papadakis et al., 2022	N/A
R package gplots 3.1.3	Warnes et al. 2022	N/A
R package easyPubMed 2.13	https://www.data-pulse.com/dev_site/easypubmed/	N/A
GIANT 0.1.0	Vandel et al., 2020	N/A
Apply Affymetrix Power Tool (APT) 2.10.2 (in GIANT)	Thermo Fisher Scientific (2018). Affymetrix Power Tools	N/A
Galaxy	Afgan et al., 2018	N/A
HISAT2 2.21 (in Galaxy)	Kim et al. 2019	N/A
Htseq-count 0.9.1 (in Galaxy)	Anders et al. 2015	N/A
EdgeR 3.36.0 (in Galaxy)	Robinson et al. 2010; Liu et al. 2015	N/A
Bedtools 2.30.0 (in Galaxy)	Quinlan and Hall 2010	N/A
Bowtie 2 2.4.2 (in Galaxy)	Langmead et al. 2012	N/A
MACS2 2.2.7.1 (in Galaxy)	Chen et al., 2015	N/A
Picard tools 2.18.2 (in Galaxy)	http://broadinstitute.github.io/picard/	N/A
Rank Ordering of Super-Enhancers (ROSE)	Loven et al., 2013, Whyte et al., 2013	N/A
Integrated Genome Browser (IGB 9.1.4)	Freese et al., 2016	N/A
ToppCluster	Chen et al. 2007; Kaimal et al. 2010	N/A
Prism 9.4.1	GraphPad	N/A
Bwtool 1.0	Pohl & Beato, 2014	N/A
Seurat 4.3.0	Hao et al. 2021	N/A
ISCEBERG 1.0.0	Guille et al. 2022	N/A
Other
PierceTM BCA protein assay kit	Thermo scientific	Cat # 23225
G-box	Syngene	N/A
Minilys	Bertin Technologies	N/A
Fast Applied	Applied Biosystem	N/A
TC20 Automated Cell Counter	BIO-RAD	N/A
iBright™ CL1500 Imaging System	Thermo Fischer Scientific	A44240
