# Supplementary material for: An extended transcription factor regulatory network controls hepatocyte identity
Source: EMBO Rep. 2023 Jul 10;24(9):e57020. doi: 10.15252/embr.202357020 (PMC10481658; doi:10.15252/embr.202357020)
Supplement: Supplementary file 8 — Dataset EV1 [file EMBR-24-e57020-s013.xlsx]

## Sheet: Legend
Dataset EV1. Lists of Hep-ID and Hep-IDconnect TF encoding genes together with their classifications based on TR corecruitment or profiles of expression

## Sheet: Hep-ID and Hep-IDCONNECT TFs
Hep-ID TFs	Hep-IDCONNECT TFs
Cebpa	Atf4
Foxa2	Atf6
Hnf1b	Bhlhe40
Hnf4a	Cebpb
Mlxipl	Clock
Nr0b2	Crem
Nr1h4	Dbp
Nr1i2	Esrra
Nr5a2	Gata6
Onecut1	Hes6
Onecut2	Hsf4
Ppara	Id2
Prox1	Klf15
	Klf9
	Nfil3
	Nr1d1
	Nr1d2
	Nr1h3
	Repin1
	Rreb1
	Tbx3
	Tcf7l2
	Thrb
	Xbp1
	Zbtb44
	Zfp595

## Sheet: Clustering based corecruitment
Clustering based on TF co-recruitment to promoter
cluster A	cluster B	cluster C	cluster D	cluster E	cluster F	cluster G
Zfpm2	Sebox	Sox13	Zfp281	Zfp354a	Zbed4	Nr5a2
Ctcfl	Zfp605	Hlx	Nfe2l1	Zfp867	Hhex	Nr1i3
Tox3	Zfp296	Zbtb4	Zfp367	Foxa1	Mafb	Nr1h4
Barx2	Mesp2	Jdp2	Setdb2	Zfp71-rs1	Zfp787	Nr1i2
Irf4	Dlx1	Zbtb42	Zfp597	Zfp946	Zfp710	Atf6
Csdc2	Zfp30	Pbx2	Arid1a	Zfp110	Sall1	Thap2
Elf4	Zfp82	Klf4	Zfp768	Esr1	Fos	Meis1
Pou3f3	Zfp599	Atoh8	Nfat5	Arid5b	Ppara	Tcf7l2
Twist2	Ikzf4	Zfp358	Baz2a	Zbtb20	Gabpa	AW146154
Onecut3	Nfix	Tbx2	Myc	Nr3c1	Zbtb43	Zfp809
Ptf1a	Zfp354c	Foxc1	Zhx3	Hnf4a	Mef2d	Zbtb24
Elf5	Hmgb3	Nr1h5	Zfp282	Zfhx4	Zbtb7b	Rara
Vsx1	Zxdb	Pbx4	Zfx	Sox5	Rere	Zfp386
Lef1	Rsl1	2610008E11Rik	Prdm1	Esrrg	Klf13	Gata4
Phox2a	Mkx	Nfic	Tead3	Stat5a	Zfpm1	Carhsp1
Zkscan2	Zfp516	Grhl1	Nr4a2	Six6	Foxo3	Nr1h3
Hmx3	Fli1	Zfp839	Mysm1	Foxp2	Pbrm1	Zfp1
Rhox2a	Etv4	Homez	Irx3	Zfp40	Zhx1	Zbtb44
Rhox2f	A430033K04Rik	Csda	Rcor1	Atf6b	Rxrb	Atf1
Otx1	Pax9	Osr2	Sp4	100043387	Bhlhe41	Jun
Hoxd8	Zfp808	Heyl	Ets2	Gm14322	Erf	Thra
Pou2f3	Zfp935	Zfp248	Zzz3	Gm14326	Hinfp	Sox9
Ascl1	Zfp934	Foxc2	Thap4	Etohi1	Foxq1	Prdm2
Dmrta2	Zfp251	Tcf7	Yy1	Zscan20	Klf10	Gtf2ird1
Atoh1	Fosl1	Ybx2	Prdm15	Tsc22d4	Plag1	Zfp62
Hand1	Zfp772	Mxd3	Tulp4	Zfp747	Hlf	Zfp457
Tbx4	Zfp938	Pitx3	Ppard	Zfp764	Zfp174	Zfp874b
Pou6f2	Zfp455	E2f7	Zbtb7c	Zfp169	Hmga1	Nr0b2
Zfp600	Zfp820	Zfp532	Smad2	Zkscan1	E2f1	Tbx3
Gbx1	Zfp799	Pou3f1	Cic	Zkscan14	Id3	Hsf4
En2	Zfp120	Zfp872	E2f8	Relb	Mxd4	Hmg20a
Dlx5	Zfp937	Elk3	Zbtb33	Zfp709	Mlxip	Klf7
Ascl2	Zfp442	Hoxb2	Arid5a	Mbtps2	Mafk	Hes6
Mef2b	Zfp59	E2f6	Srebf1	Zfp369	Mxd1	Zfhx2
Foxb1	Zfp780b	Zfp770	Mafg	Zfp738	Fosb	Hes1
Zic4	Zfp958	Sox18	Foxp4	Zscan21	Smad6	Esrra
Rhox2e	Elk1	Zfp105	Rnf138	Hmbox1	Zfp354b	Id1
Lhx4	Zfp456	Zfp3	Rela	Zbtb6	E2f3	Gtf2i
Sim1	Zfp429	Mlx	Zfp956	Gm14325	Gm14420	Arntl
Rarg	Zfp418	Zfp647	Zfp553	Creb3	Zfp566	Ddit3
Spdef	Zfp658	Wiz	Nr4a1	Zfp46	Irf3	Stat2
Prdm6	Dlx4	Zfp691	Zfp664	Zfp11	Zkscan6	Id2
Dmrt1	Zfp952	Thap3	Zxdc	Zfp715	Myst2	Foxa2
Pax2	Hnf4g	Zfp507	Tfam	Zfp719	Arid4a	Cebpb
Emx2	Gmeb1	9130019O22Rik	Gm608	Zfp13	Zfp623	Repin1
Zkscan16	Zfp551	Pias1	Zfp28	Zfp612	Atf7	Bhlhe40
Gsx1	Zfp607	Scrt1	Vezf1	Trp53	Csde1	Dbp
Klf14	Zfp677	Mybl2	Hey1	Zfp189	Klf16	Nr2f6
Fev	Zfp954	Zfp334	Msx1	Zfp933	Pias4	Junb
Mixl1	Zfp93	Zfp37	Tead4	Zfp512	Zfp644	Rfx7
Prop1	Irf7	Zfp316	Thap1	Zfp930	Zfp655	Zfp661
Hoxb7	Thap11	Foxm1	Zfp423	Zscan12	Nr3c2	Hnf1a
Gsc	Hoxa1	AU041133	Mybl1	Zfp187	Hsf2	Nr1d1
Msx2	Hic1	Klf5	Hey2	Zfp322a	Ahr	Irf9
Foxd1	5730507C01Rik	Sp5	Foxk2	Zfp953	Hif1a	Zfp871
Isl1	Mxi1	Znf512b	Zfp7	Zfp87	Zbtb25,Zbtb1	Foxn2
Egr3	Foxs1	Zbtb49	Onecut2	Zfp260	Max	Zbtb10
Sox10	Zfp61	Zfp182	Zfp667	Zfp58	Fosl2	Rorc
Satb1	Tbx6	Lhx2	Id4	Zfp748	Irf8	Zbtb40
Ovol1	Rora	Zfp422	Mier3	AI987944	Irf6	Zbtb48
Sp9	Sox8	Zfp580	Mier1	Zfp672	Hsf1	Zbtb7a
Tcf15	Deaf1	Zfp382	Zfp9	Zfp235	Ybx1	Mnt
Bach2	Rcor2	Zfp821	Zfp526	Zfp940	Mlxipl	Nr1d2
Pax5	Creb3l1	Sox4	Pms1	Zfp317	Snai3	Atf4
Foxe1	Tox	Zbtb3	Zfp192	Zfp865	Onecut1	Zfp292
Zfp618	Pparg	Mycn	Zfp407	Mzf1	Zfp825	Camta1
Bnc2	Pknox2	Zbtb34	Ttf1	Zfp180	Zfp78	Gtf2ird2
Barhl2	Gli2	Zbtb8a	Pbx3	C030039L03Rik	Zfp324	Klf15
Prdm5	Hoxb5	Hmgb1	Zbtb46	Nr1h2	Zfp446	Hivep2
Figla	Foxj1	Zfp420	Zfp800	Zfp869	Zfp112	Stat3
Zim1	Esr2	Zfp275	Zfp445	E2f4	Zfp790	Rreb1
Dpf1	Hoxc5	Zfp879	Creb1	Zfp273	Gm5595	Zmiz1
Irx6	Olig2	Mafa	Nfyb	Zfp707	Zfp668	Smad7
Hoxd3	Tal2	Tshz1	Zfp143	Hic2	Zfp90	Klf9
Tbx5	Hoxa5	Smad9	Zfp961	Zfp160	Elf3	Nfe2l2
Obox2	Zfp773	Zfp777	Klf2	Zbtb17	Zfp943	Nfx1
Zfp827		Nfe2l3	Tcf12	Zfp524,Fiz1	Zfp944,Zfp758	Cebpa
Satb2		Zfp109	Rfx2	Zfp94	Zfp563	9130023H24Rik
Gbx2		Tshz3	Zfp397	Zfp473	Zfp444	Atf3
Myt1l		Zfp454	Smad4	E430018J23Rik	Zfp788	Irf1
Six1		Zfp870	Zfp157	Hmgb2	Zfp142	Nfil3
Pou4f1		Creb5	Tead1	Smad1	Prdm4	Thrb
Nkx2-5			Zfp866	Terf2	Hbp1	Zfp219
Nfatc1			Wdhd1	Zfp846	Etv5	Maff
Prrx2			Zfp119a	Etv1	Cdc5l	Tgif1
Hoxd1			Creb3l2	A530054K11Rik	Atf2	Nr6a1
Zbtb8b			Peg3	Zfp945	Adnp	Irf2
Foxi2			Terf1	Foxo4	Zfp513	Smad3
Scx			Zbtb41	Zfp458	Gtf3a	Zbtb39
Six3			Zmiz2	Zfp85-rs1	Zfp619	Xbp1
Pou4f3			Sp2	Zfp955a	Stat6	Arid4b
Bhlha15			Zeb1	Zbtb26	Nfkb2	Zhx2
Hoxa2			Baz2b	Zfp111	Crebl2	Zfp97
Npas2			Rfx1	Zfp26	Maz	Zfp51
Batf3			Cbfb	Bcl6	Tef	Zfp948
Ikzf1			Usf1	Zscan29	Egr1	Mynn
Sox30			Zfp410	Setdb1	Snai1	Maf
Hsf5			Zfp760	Hnf1b	Mtf1	Tcf3
Dlx3			Zfp229	Ubtf	Cux1	5730403B10Rik
Twist1			Dpf2	Zfp184	Six5	Zfp606
Sfpi1			Nfkb1	Zfp947	2810021J22Rik	Zfp128
Foxi3			Zfp628	Zfp202	Zfp263	Ubp1
Zfp583			Zfp784	Zfp759	Zfp236	Zbtb37
Npas3			Zfp688	Zfp960	Rest	Rel
Foxf2			Zfp882	Zfp763	Tox4	Zkscan3
Otp			Zfp617	Zfp329	Elf1	Zfp101
Nkx3-1			Zfp266	Zfp84	Eaf2	Tcf4
Vdr			Egr2	Pbx1	Nfya	Gmeb2
Pax8			Zkscan4	Zfp408	Zfp959	Zfp113
Lhx3			Srf	Zkscan5	Nfatc3	Mitf
Hivep3			Zfp335	Zfp27	Zfat	Zfp963
Hoxa3			Zfp12	Zfp146	Sp1	Zfp595
Zfp114			Zfp637	Zfp949	Pknox1	Zfp746
Etv2			Snai2		Zfp161	Etv6
Hmx2			Zfp54		Crebzf	Zfp689
Bsx			Zfp68		Zfp41	Zfhx3
Hoxb6			Zfp868		Zfp574	Stat1
Lin28a			Zfp560		Thap7	Olig1
Nkx6-1			Zfp426		Zfp295	Zfp472
Ascl3			Aff4		E4f1	Zbtb12
Nkx6-3			Smad5		Zfp384	Gata6
Zic1			Zfp213		Zbtb16	Zfp35
Rhox8			Zfp191		Nufip1	Nfib
Hdx			Zfp2		Hmgxb3	Fezf1
Plagl1			Zfp53		Rfx3	Elk4
Tcf21			Pias2		Ssrp1	Litaf
Tsc22d1			Zfp69		Zscan22	Mga
Trps1			Nrf1		Foxa3	Etv3
Batf2			Zfp212		Atf5	Nr2c1
2700081O15Rik			Zkscan17		Hivep1	Rarb
Gata2			Zfp523		Sp3	Zfp148
Tulp3			E2f5		Gzf1	Arid1b
Lyl1			Zfp697		Nfxl1	Crem
Zic2			Ctcf		Zbtb45	Clock
Trerf1			Zfp276		Zfp568	Aff1
Dmrt2			Arid3a		Prkrir
Sall4			Zfp81		Hmgxb4
Arid3c			Foxo6		Zfp653
Mnx1			Zcchc4		Hmg20b
Zfp498			Zfp398		Zfp64
Zik1			Tfdp2		Zfp60
Pou2f2			Bcl6b		Pou2f1
Ccdc79			Zfp341		Prox1
Zfp366			Foxd2		Zfp39
Hoxc13			Klf6		Srebf2
Runx2			Tsc22d2		Zfp119b
Rxra			Foxj3		Zfp687
Nkx2-4			Zbtb2		Zfp467
Tcfl5			Klf11		Arnt
Foxd3			Sox7		Preb
Hes2			Bach1		Rbak
Obox1			Foxo1		Mef2a
Nr2f2			Klf3
Ikzf3			Nr2c2
Six4			Zfp629
Rorb			Bbx
Gfi1b			Foxj2
Zeb2			Cebpg
Gm14124			Rcor3
Zfp345			Stat5b
Zfp941			Plagl2
Hand2			Pias3
Zfp300			Gatad1
Pou3f4			Dmtf1
Tgif2			Zfp786
Dmrta1			Zfp771
E2f2			Zfp319
Hoxa4			Tsc22d3
1700049G17Rik			Camta2
Patz1			Gm98
Hoxb4			Mycl1
Zfp641			Foxk1
Runx1			Tcf7l1
Zfp52			Zfp592
Zfp239			Ets1
Zbtb32
Eomes
Sox17
Nr2f1
Barhl1
Zfp579
Arid2
Nfe2
Zfp521
Tshz2
Irf5
Zfp541
Tbx20
Ar

## Sheet: Cell-specif, mid-specif, ub TFs
Clustering based on expression in human and mouse primary cells
CTS	CTE	UBQ
Aff2	2700081O15Rik	Adnp
Aire	Aff3	Aff1
Alx1	Arid2	Aff4
Alx3	Arid3a	Ahr
Alx4	Arid3b	Arid1a
Ar	Arid4a	Arid1b
Arx	Arnt2	Arid4b
Ascl1	Arntl2	Arid5a
Ascl2	Atf6b	Arid5b
Atoh1	Atf7	Arnt
Atoh7	Atoh8	Arntl
Barhl1	Bach2	Atf1
Barhl2	Batf	Atf2
Barx1	Bcl11a	Atf3
Barx2	Bcl11b	Atf4
Batf2	Bhlhe41	Atf5
Batf3	Bnc2	Atf6
Bcl6b	Cebpa	Bach1
Bhlha15	Cic	Baz2a
Bhlhe22	Clock	Baz2b
Bsx	Creb3l1	Bbx
Cdx1	Creb3l4	Bcl6
Cdx2	Creb5	Bhlhe40
Cebpe	Csdc2	Camta1
Creb3l3	Dbp	Camta2
Crx	Dlx2	Carhsp1
Ctcfl	Dpf1	Cbfb
Cux2	E2f1	Cdc5l
Dbx1	E2f2	Cebpb
Dbx2	E2f3	Cebpg
Dlx1	E2f5	Creb1
Dlx3	E2f6	Creb3
Dlx5	E2f7	Creb3l2
Dlx6	E2f8	Crebl2
Dmbx1	E430018J23Rik	Crebzf
Dmrt1	Eaf2	Crem
Dmrt2	Ebf1	Csde1
Dmrt3	Ebf3	Ctcf
Dmrta1	Ebf4	Cux1
Dmrta2	Egr2	Ddit3
Dmrtb1	Elf4	Deaf1
Dmrtc2	Emx2	Dmtf1
Ebf2	Esr1	Dpf2
Egr3	Etv1	E2f4
Egr4	Etv4	E4f1
Ehf	Fiz1	Egr1
Elf3	Fli1	Elf1
Elf5	Fosb	Elf2
Emx1	Fosl1	Elk1
En1	Foxc1	Elk3
Eomes	Foxc2	Elk4
Erg	Foxd1	Erf
Esr2	Foxf2	Esrra
Esrrb	Foxm1	Ets1
Esrrg	Foxo4	Ets2
Esx1	Foxp2	Etv3
Evx1	Foxq1	Etv5
Ferd3l	Foxs1	Etv6
Fezf1	Gata2	Fos
Fezf2	Gata3	Fosl2
Foxa1	Gata6	Foxj2
Foxa2	Gli2	Foxj3
Foxa3	Gli3	Foxk1
Foxb1	Glis3	Foxk2
Foxd3	Gmeb1	Foxn2
Foxe1	Gmeb2	Foxn3
Foxe3	Grhl1	Foxo1
Foxg1	Gtf2ird1	Foxo3
Foxh1	Gtf2ird2	Foxp4
Foxi1	Gzf1	Gabpa
Foxi3	Hdx	Gatad1
Foxj1	Hes6	Gatad2b
Foxl2	Hey1	Gtf2i
Foxn1	Heyl	Gtf3a
Foxn4	Hic1	Hbp1
Foxo6	Hic2	Hes1
Foxp3	Hinfp	Hif1a
Foxr1	Hivep2	Hivep1
Gata1	Hivep3	Hmbox1
Gata4	Hlf	Hmg20a
Gata5	Hlx	Hmg20b
Gbx1	Hmgb3	Hmga1
Gbx2	Hopx	Hmgb1
Gcm1	Hoxb2	Hmgb2
Gfi1b	Hsf2	Hmgxb3
Gli1	Hsf4	Hmgxb4
Glis1	Id4	Homez
Grhl2	Ikzf1	Hsf1
Grhl3	Ikzf2	Id1
Gsc	Ikzf3	Id2
Gsx2	Ikzf4	Id3
Hand1	Irf4	Irf1
Hand2	Irf5	Irf2
Hes2	Irf6	Irf3
Hes3	Irf7	Irf9
Hes5	Irf8	Jdp2
Hesx1	Irx1	Jun
Hey2	Irx2	Junb
Hmgb4	Irx3	Jund
Hmx1	Irx5	Klf10
Hmx2	Klf11	Klf13
Hnf1a	Klf12	Klf16
Hnf1b	Klf15	Klf2
Hnf4a	Klf5	Klf3
Hnf4g	Lef1	Klf4
Hoxa1	Lyl1	Klf6
Hoxa10	Maf	Klf7
Hoxa11	Mafb	Klf9
Hoxa13	Mafg	Litaf
Hoxa2	Mecom	Maff
Hoxa3	Mef2c	Mafk
Hoxa4	Meis1	Max
Hoxa5	Meis2	Maz
Hoxa6	Meis3	Mbtps2
Hoxa7	Mier3	Mef2a
Hoxa9	Mitf	Mef2d
Hoxb1	Msc	Mga
Hoxb13	Msx1	Mier1
Hoxb3	Msx2	Mlx
Hoxb4	Mtf1	Mlxip
Hoxb5	Mxd3	Mnt
Hoxb6	Myb	Mxd1
Hoxb7	Mybl2	Mxd4
Hoxb8	Mycn	Mxi1
Hoxb9	Nfatc2	Myc
Hoxc10	Nfatc4	Mynn
Hoxc11	Nfe2l3	Mysm1
Hoxc12	Nfib	Nfat5
Hoxc13	Nfxl1	Nfatc1
Hoxc4	Npas2	Nfatc3
Hoxc5	Npas3	Nfe2l1
Hoxc6	Nr1d1	Nfe2l2
Hoxc8	Nr1h3	Nfia
Hoxc9	Nr2f1	Nfic
Hoxd10	Nr2f2	Nfil3
Hoxd11	Nr3c2	Nfix
Hoxd12	Nr4a2	Nfkb1
Hoxd13	Nr4a3	Nfkb2
Hoxd3	Nr6a1	Nfx1
Hoxd4	Olig1	Nfya
Hoxd8	Osr1	Nfyb
Hoxd9	Pax8	Nfyc
Hsf5	Pbx1	Nr1d2
Insm1	Pbx3	Nr1h2
Insm2	Pbx4	Nr2c1
Irx4	Peg3	Nr2c2
Isl1	Pitx1	Nr2f6
Isl2	Pknox2	Nr3c1
Isx	Plag1	Nr4a1
Klf1	Pms1	Nrf1
Klf17	Pou2f1	Nufip1
Klf8	Pou2f2	Patz1
L3mbtl4	Ppara	Pbrm1
Lbx1	Pparg	Pbx2
Lbx2	Prdm1	Pias1
Lhx2	Prdm10	Pias2
Lhx3	Prdm15	Pias3
Lhx4	Prdm4	Pias4
Lhx5	Prdm5	Pknox1
Lhx6	Prox1	Plagl1
Lhx8	Prrx1	Plagl2
Lhx9	Prrx2	Ppard
Lin28a	Rarb	Prdm2
Lin28b	Rbak	Preb
Lmx1a	Rcor2	Rara
Lmx1b	Rel	Rarg
Mafa	Relb	Rcor1
Meox1	Repin1	Rcor3
Meox2	Rfx2	Rela
Mesp1	Rfx3	Rere
Mesp2	Rfx5	Rest
Mixl1	Rfx7	Rfx1
Mkx	Rora	Rnf138
Mlxipl	Rorb	Rreb1
Mnx1	Rsl1	Runx1
Myf5	Runx2	Rxra
Myf6	Runx3	Rxrb
Myod1	Sall1	Smad1
Myog	Sall2	Smad2
Myt1	Satb1	Smad3
Myt1l	Satb2	Smad4
Nanog	Setdb1	Smad5
Neurod1	Setdb2	Sox4
Neurod2	Six1	Sp1
Neurod4	Six4	Sp2
Neurod6	Six5	Sp3
Neurog1	Smad6	Srebf1
Neurog2	Smad7	Srebf2
Neurog3	Snai1	Srf
Nfe2	Snai2	Ssrp1
Nhlh1	Sox10	Stat1
Nhlh2	Sox11	Stat2
Nkx1-2	Sox13	Stat3
Nkx2-1	Sox15	Stat5b
Nkx2-2	Sox18	Stat6
Nkx2-3	Sox2	Tcf12
Nkx2-4	Sox5	Tcf3
Nkx2-5	Sox6	Tcf4
Nkx2-6	Sox7	Tcf7l2
Nkx2-9	Sox8	Terf1
Nkx3-1	Sox9	Terf2
Nkx3-2	Sp4	Tfam
Nkx6-1	Stat4	Tfdp1
Nkx6-2	Stat5a	Tfdp2
Nkx6-3	Tal1	Tgif1
Npas1	Tbx18	Thap1
Nr0b1	Tbx2	Thap11
Nr0b2	Tbx3	Thap2
Nr1h4	Tcf7	Thap4
Nr1i2	Tcf7l1	Thap7
Nr1i3	Tcfl5	Thra
Nr2e1	Tead1	Tox4
Nr2e3	Tead2	Trp53
Nr5a1	Tead3	Tsc22d1
Nr5a2	Tead4	Tsc22d2
Nrl	Tef	Tsc22d3
Olig2	Tgif2	Tsc22d4
Olig3	Thap3	Tulp3
Onecut1	Thrb	Ubp1
Onecut2	Tox	Ubtf
Onecut3	Tox2	Usf1
Osr2	Trps1	Vezf1
Otx1	Tshz1	Wiz
Otx2	Tshz2	Xbp1
Ovol1	Tshz3	Yy1
Ovol2	Ttf1	Zbtb1
Pax1	Tub	Zbtb17
Pax3	Tulp4	Zbtb20
Pax5	Twist1	Zbtb24
Pax6	Twist2	Zbtb25
Pax7	Vdr	Zbtb33
Pax9	Wdhd1	Zbtb38
Pdx1	Zbed4	Zbtb4
Pgr	Zbtb12	Zbtb43
Phox2a	Zbtb16	Zbtb44
Phox2b	Zbtb2	Zbtb45
Pou1f1	Zbtb3	Zbtb7a
Pou2f3	Zbtb34	Zfp1
Pou3f1	Zbtb37	Zfp110
Pou3f2	Zbtb39	Zfp12
Pou3f4	Zbtb40	Zfp142
Pou4f1	Zbtb42	Zfp143
Pou4f2	Zbtb46	Zfp146
Pou4f3	Zbtb48	Zfp219
Pou5f1	Zbtb49	Zfp263
Pou6f2	Zbtb6	Zfp266
Prdm13	Zbtb7b	Zfp281
Prdm16	Zbtb8a	Zfp282
Prdm6	Zcchc4	Zfp292
Prrxl1	Zeb1	Zfp317
Ptf1a	Zeb2	Zfp335
Rax	Zfat	Zfp358
Rfx4	Zfhx2	Zfp362
Rfx6	Zfhx3	Zfp369
Rfx8	Zfhx4	Zfp384
Rorc	Zfp105	Zfp397
Rxrg	Zfp11	Zfp398
Sall3	Zfp128	Zfp410
Sall4	Zfp13	Zfp426
Scrt1	Zfp148	Zfp560
Scrt2	Zfp160	Zfp574
Sebox	Zfp169	Zfp579
Shox2	Zfp174	Zfp580
Sim1	Zfp180	Zfp592
Sim2	Zfp182	Zfp628
Six2	Zfp189	Zfp629
Six3	Zfp2	Zfp64
Six6	Zfp202	Zfp646
Snai3	Zfp212	Zfp655
Sox17	Zfp213	Zfp664
Sox21	Zfp217	Zfp672
Sox3	Zfp235	Zfp740
Sox30	Zfp236	Zfp746
Sp5	Zfp239	Zfp770
Sp6	Zfp248	Zfp787
Sp7	Zfp251	Zfp800
Sp8	Zfp260	Zfp91
Sp9	Zfp273	Zfpm1
Spdef	Zfp276	Zhx3
Spib	Zfp287	Zkscan1
Spic	Zfp296	Zmiz1
St18	Zfp3	Zmiz2
Tbr1	Zfp30	Zxdc
Tbx1	Zfp324	Zzz3
Tbx15	Zfp329
Tbx19	Zfp334
Tbx20	Zfp341
Tbx21	Zfp354a
Tbx22	Zfp354b
Tbx4	Zfp354c
Tbx5	Zfp367
Tcf15	Zfp37
Tcf21	Zfp382
Tcf23	Zfp386
Tgif2lx2	Zfp39
Tlx1	Zfp407
Tlx3	Zfp408
Tox3	Zfp41
Trp63	Zfp420
Trp73	Zfp422
Tulp1	Zfp429
Tulp2	Zfp444
Uncx	Zfp445
Vax1	Zfp446
Vax2	Zfp449
Vsx1	Zfp454
Vsx2	Zfp455
Wt1	Zfp46
Ybx2	Zfp467
Zbtb32	Zfp507
Zbtb7c	Zfp512
Zfp114	Zfp513
Zfp366	Zfp516
Zfp42	Zfp521
Zfp423	Zfp523
Zic1	Zfp524
Zic2	Zfp526
Zic3	Zfp532
Zic4	Zfp536
Zic5	Zfp553
Zscan10	Zfp57
	Zfp575
	Zfp58
	Zfp583
	Zfp59
	Zfp595
	Zfp597
	Zfp60
	Zfp605
	Zfp606
	Zfp612
	Zfp618
	Zfp62
	Zfp623
	Zfp637
	Zfp641
	Zfp644
	Zfp651
	Zfp652
	Zfp653
	Zfp661
	Zfp667
	Zfp668
	Zfp687
	Zfp688
	Zfp689
	Zfp69
	Zfp691
	Zfp697
	Zfp7
	Zfp708
	Zfp711
	Zfp719
	Zfp738
	Zfp74
	Zfp748
	Zfp759
	Zfp760
	Zfp763
	Zfp764
	Zfp768
	Zfp771
	Zfp777
	Zfp78
	Zfp780b
	Zfp784
	Zfp786
	Zfp790
	Zfp791
	Zfp82
	Zfp821
	Zfp827
	Zfp839
	Zfp84
	Zfp87
	Zfp872
	Zfp874b
	Zfp9
	Zfp90
	Zfp93
	Zfp94
	Zfp941
	Zfp943
	Zfp945
	Zfp946
	Zfp956
	Zfp961
	Zfpm2
	Zfx
	Zfy2
	Zglp1
	Zhx2
	Zik1
	Zkscan14
	Zkscan16
	Zkscan17
	Zkscan2
	Zkscan3
	Zkscan5
	Zkscan6
	Zscan12
	Zscan2
	Zscan21
	Zscan22

## Sheet: Cluster G specif, mid, ub TFs
Details of cluster G TFs classification
CTS	CTE	UBQ
Fezf1	Cebpa	Aff1
Foxa2	Clock	Arid1b
Gata4	Dbp	Arid4b
Hnf1a	Gata6	Arntl
Nr0b2	Gmeb2	Atf3
Nr1h4	Gtf2ird1	Atf4
Nr1i2	Gtf2ird2	Atf6
Nr1i3	Hes6	Bhlhe40
Nr5a2	Hivep2	Camta1
Rorc	Hsf4	Carhsp1
	Klf15	Cebpb
	Maf	Crem
	Meis1	Ddit3
	Mitf	Elk4
	Nfib	Esrra
	Nr1d1	Etv3
	Nr1h3	Etv6
	Nr6a1	Foxn2
	Olig1	Gtf2i
	Rarb	Hes1
	Rel	Hmg20a
	Repin1	Id1
	Rfx7	Id2
	Smad7	Irf1
	Sox9	Irf2
	Tbx3	Irf9
	Thrb	Jun
	Zbtb12	Junb
	Zbtb37	Klf7
	Zbtb39	Klf9
	Zbtb40	Litaf
	Zbtb48	Maff
	Zfhx2	Mga
	Zfhx3	Mnt
	Zfp128	Mynn
	Zfp148	Nfe2l2
	Zfp386	Nfil3
	Zfp595	Nfx1
		Nr1d2
		Nr2c1
		Nr2f6
		Prdm2
		Rara
		Rreb1
		Smad3
		Stat1
		Stat2
		Stat3
		Tcf3
		Tcf4
		Tcf7l2
		Tgif1
		Thap2
		Thra
		Ubp1
		Xbp1
		Zbtb24
		Zbtb44
		Zbtb7a
		Zfp1
		Zfp219
		Zfp292
		Zfp606
		Zfp62
		Zfp661
		Zfp689
		Zfp746
		Zfp874b
		Zhx2
		Zkscan3
		Zmiz1
