# Supplementary material for: An extended transcription factor regulatory network controls hepatocyte identity
Source: EMBO Rep. 2023 Jul 10;24(9):e57020. doi: 10.15252/embr.202357020 (PMC10481658; doi:10.15252/embr.202357020)
Supplement: Supplementary file 9 — Dataset EV2 [file EMBR-24-e57020-s007.xls]

## Sheet: Legend
Dataset EV2. Transcriptomic and functional genomic data used in this study.

## Sheet: Feuil1
Transcriptomic data used in this study
Dataset	Tissue/Cell	Details	Data accession number	Publication
Multiple mouse tissues	Mouse liver, brown adipose tissue, cerebellum, cortex, heart, kidney, olfactory bulb, pancreas, small instestine, spleen, testis, white adipose tissue		BioGPS – MOE430 atlas (http://biogps.org/#goto=welcome) / GSE10246	Wu C et al. BioGPS: an extensible and customizable portal for querying and organizing gene annotation resources. Genome Biol 2009
Gene body normalized PRO-seq data from mouse liver	Mouse liver		GSE111447	Wang et al. Nascent RNA sequencing analysis provides insights into enhancer-mediated gene regulation. BMC Genomics 2018
Mouse liver during different differentiation stages	Mouse liver	Data for day0 (the day of birth) and normal adult liver were used	GSE13149	Li T et al. Multi-stage analysis of gene expression and transcription regulation in C57/B6 mouse liver development. Genomics 2009
Mouse livers from mice fed a CDAA-HFSC	Mouse liver	Choline-deficient, L-amino acid-defined (CDAA) diet supplemented with 35% sucrose, 21% fat and 2% cholesterol for 7.5 weeks	GSE185529	Gerard-Bobowski et al Functional genomics uncovers the transcription factor BNC2 as required for myofibroblastic activation in fibrosis. Nat Commun. 2022
Mouse livers from mice fed a MCD-HF	Mouse liver	Methionine and choline-deficient (MCD) + high fat (HF) diet for 8 weeks	GSE35961	Kita Y et al. Metformin prevents and reverses inflammation in a non-diabetic mouse model of nonalcoholic steatohepatitis. PLoS One 2012
Mouse livers from mice injected with CCl4	Mouse liver	s.c. injection of increasing doses of CCL4 (0.1 ml/kg of a 2-8% solution) for 8 weeks	GSE141821	Lefebvre P et al. Interspecies NASH disease activity whole-genome profiling identifies a fibrogenic role of PPARα-regulated dermatopontin. JCI Insight 2017
Mouse livers from mice subjected to PHx	Mouse liver	Partial hepatectomy (PHx) and liver collection after 12h	GSE4528
Mouse livers from mice treated with tunicamycin	Mouse liver	IP injection of 1 µg/g tunicamycin and liver collection after 8h	GSE48932	Arensdorf A et al. Temporal clustering of gene expression links the metabolic transcription factor HNF4α to the ER stress-dependent gene regulatory network. Front Genet 2013
Mouse livers from mice in the fasted or fed state	Mouse liver	Livers from ZT10 unfed and ZT14 fed mice were used	GSE119713	Kalvisa A et al. Insulin signaling and reduced glucocorticoid receptor activity attenuate postprandial gene expression in liver. PLoS Biol 2018
Mouse livers from mice treated with IL1B	Mouse liver	IP injection of IL1B (0.5 µg/mouse) and liver collection after 3h	GSE216278	This study
Mouse hepatocytes from Hnf4a-deficient mice	Primary mouse hepatocytes	Hnf4ahep-/- were obtained by injecting Hnf4a-loxP/loxP mice with AAV8-TBG-CRE	GSE140423	Reizel Y et al. Collapse of the hepatic gene regulatory network in the absence of FoxA factors. Genes Dev 2020
Mouse livers from Ctcf-deficient mice	Mouse liver	Ctcfhep-/- were obtained by crossing Ctcf-loxP/loxP mice with Alb-Cre mice	GSE151501	Choi Y et al. Liver-Specific Deletion of Mouse CTCF Leads to Hepatic Steatosis via Augmented PPARγ Signaling. Cell Mol Gastroenterol Hepatol 2021
Mouse livers from Nr5a2-deficient mice	Mouse liver	Nr5a2hep-/- were obtained by crossing Nr5a2-loxP/loxP mice with Alb-Cre mice	GSE59305	Stein S et al. SUMOylation-dependent LRH-1/PROX1 interaction promotes atherosclerosis by decreasing hepatic reverse cholesterol transport. Cell Metab 2014
Mouse livers from Ppara-deficient mice	Mouse liver	Pparahep-/- were obtained by crossing Ppara-loxP/loxP mice with Alb-Cre mice	GSE123354	Régnier M, Polizzi A, Smati S, Lukowicz C et al. Hepatocyte-specific deletion of Pparα promotes NAFLD in the context of obesity. Sci Rep 2020 Apr 16;10(1):6489. PMID: 32300166
Mouse livers from Nr1h4-deficient mice	Mouse liver	Nr1h4hep-/- were obtained by crossing Nr1h4-loxP/loxP mice with Alb-Cre mice	E-MTAB-1722	Porez G et al. The hepatic orosomucoid/α1-acid glycoprotein gene cluster is regulated by the nuclear bile acid receptor FXR. Endocrinology 2013
Mouse livers from Prox1-deficient mice	Mouse liver	Prox1hep-/- were obtained by injecting mice with AAV8-TBG-shProx1	GSE90533	Armour SM et al. An HDAC3-PROX1 corepressor module acts on HNF4α to control hepatic triglycerides. Nat Commun 2017
Mouse livers from Thrb-deficient mice	Mouse liver	Thrbhep-/- were obtained by crossing Thrb-loxP/loxP mice with Afp-Cre mice	GSE218724	This study
Mouse livers from Nr1d1/Nr1d2-deficient mice (ZT10)	Mouse liver	Reverba/Reverbbhep-/- were obtained by injecting Reverba/Reverbb-loxP/loxP mice with AAV8-TBG-CRE	GSE143524	Guan D, Xiong Y, Trinh TM, Xiao Y et al. The hepatocyte clock and feeding control chronophysiology of multiple liver cell types. Science 2020 Sep 11;369(6509):1388-1394. PMID: 32732282
Mouse livers from Xbp1-deficient mice (CT10 and across circadian time)	Mouse liver	Xbp1hep-/- were obtained by crossing Xbp1-loxP/loxP mice with Alb-Cre mice	GSE150890	Meng H, Gonzales NM, Lonard DM, Putluri N et al. XBP1 links the 12-hour clock to NAFLD and regulation of membrane fluidity and lipid homeostasis. Nat Commun 2020 Dec 4;11(1):6215. PMID: 33277471
Mouse livers from Klf15-deficient mice	Mouse liver	Klf15hep-/- were obtained by crossing Klf15-loxP/loxP mice with Alb-Cre mice	GSE126762	Han S et al. KLF15 regulates endobiotic and xenobiotic metabolism. Nat Metab. 2019
Human hepatocytes microdissected from cirrhotic livers with alcoholic steatohepatitis	Microdissected hepatocytes from fixed tissues		GSE167308	Bou Saleh M et al. Loss of hepatocyte identity following aberrant YAP activation: A key mechanism in alcoholic hepatitis. J Hepatol 2021
Multiple human primary cells	Primary cells, untreated and differentiated state	CAGE-seq	https://fantom.gsc.riken.jp/5/data/	Lizio M, et al. Gateways to the FANTOM5 promoter level mammalian expression atlas. Genome Biol 2015
Multiple mouse primary cells	Primary cells, untreated and differentiated state	CAGE-seq	https://fantom.gsc.riken.jp/5/data/	Lizio M, et al. Gateways to the FANTOM5 promoter level mammalian expression atlas. Genome Biol 2015
Rat preneoplastic liver nodules +/- T3	Microdissected preneoplastic nodules	The resistant hepatocyte (R-H) model of hepatocarcinogenesis was used. T3-supplemented diet (4 mg/kg of diet) was administered for 4 days starting 5 weeks after the end of the R-H protocol. Laser capture microdissection of preneoplastic rat livers or equivalent areas of healthy animals were used.	GSE131034	Kowalik MA et al. Thyroid hormone inhibits hepatocellular carcinoma progression via induction of differentiation and metabolic reprogramming. J Hepatol 2020
Mouse livers of T3-treated animals	Mouse liver	Mice received T3 (10 μg/100 g body weight per day for 3 days)	GSE81132	Singh BK et al. Thyroid hormone receptor and ERRα coordinately regulate mitochondrial fission, mitophagy, biogenesis, and function. Sci Signal 2018
Huh7 treated with GW3965	Huh7 human HCC cell-line	Cells were treated with 5µM GW3965 for 24h	GSE151412	Vázquez Salgado AM et al. In Vivo Screen Identifies Liver X Receptor Alpha Agonism Potentiates Sorafenib Killing of Hepatocellular Carcinoma. Gastro Hep Adv 2022
HepG2 cells treated with T3 or GC-1	HepG2 human HCC cell-line	Cells were treated with 10nM T3 or 10nM GC1 for 24 h	GSE32445	Yuan C et al. Identical gene regulation patterns of T3 and selective thyroid hormone receptor modulator GC-1. Endocrinology 2012
Single-nuclei RNA-seq from healthy mouse and human liver	Mouse and human liver	single-nuclei RNA-seq	www.livercellatlas.org	Guillimans et al. Spatial proteogenomics reveals distinct and evolutionarily conserved hepatic macrophage niches. Cell 2022 Jan 20;185(2):379-396.e38.
Mouse liver ChIP-seq of transcriptional regulators used in this study
MGI Symbol	Common name	Full name	Data accession number	Publication
ARNTL	BMAL1	aryl hydrocarbon receptor nuclear translocator-like	GSE39977	Koike N et al. Transcriptional architecture and chromatin landscape of the core circadian clock in mammals. Science 2012
CBX5	HP1	chromobox 5	GSE26729	Li Z et al. The Nucleosome Map of the Mammalian Liver. Nat Struct Mol Biol. 2011
CEBPA	CEBPA	CCAAT/enhancer binding protein (C/EBP), alpha	E-MTAB-941	Faure AJ et al. Cohesin regulates tissue-specific expression by stabilizing highly occupied cis-regulatory modules. Genome res 2012
CEBPB	CEBPB	CCAAT/enhancer binding protein (C/EBP), beta	GSE45674	Everett LJ et al. Integrative genomic analysis of CREB defines a critical role for transcription factor networks in mediating the fed/fasted switch in liver. BMC Genomics 2013
CLOCK	CLOCK	circadian locomotor output cycles kaput	GSE26729	Koike N et al. Transcriptional architecture and chromatin landscape of the core circadian clock in mammals. Science 2012
CREB1	CREB	cAMP responsive element binding protein 1	GSE45674	Everett LJ et al. Integrative genomic analysis of CREB defines a critical role for transcription factor networks in mediating the fed/fasted switch in liver. BMC Genomics 2013
CREBBP	CBP	CREB binding protein	E-MTAB-941	Faure AJ et al. Cohesin regulates tissue-specific expression by stabilizing highly occupied cis-regulatory modules. Genome res 2012
CRY1	CRY1	cryptochrome 1	GSE26729	Koike N et al. Transcriptional architecture and chromatin landscape of the core circadian clock in mammals. Science 2012
CRY2	CRY2	cryptochrome 2	GSE26729	Koike N et al. Transcriptional architecture and chromatin landscape of the core circadian clock in mammals. Science 2012
CTCF	CTCF	CCCTC-binding factor	E-MTAB-941	Faure AJ et al. Cohesin regulates tissue-specific expression by stabilizing highly occupied cis-regulatory modules. Genome res 2012
DBP	DBP	D-Box Binding PAR BZIP Transcription Factor	PRJDB7796	Functional D-box sequences reset the circadian clock and drive mRNA rhythms. Commun Bio 2019
E2F4	E2F4	E2F transcription factor 4	GSE17067	MacIsaac KD et al. A quantitative model of transcriptional regulation reveals the influence of binding location on expression. PLoS Comput Biol 2010
EP300	P300	E1A binding protein p300	E-MTAB-941	Faure AJ et al. Cohesin regulates tissue-specific expression by stabilizing highly occupied cis-regulatory modules. Genome res 2012
ESRRA	ERRA	estrogen related receptor, alpha	GSE43638	Chaveroux C et al. Molecular and genetic crosstalks between mTOR and ERRa are key determinants of rapamycin-induced nonalcoholic fatty liver. Cell Metab 2013
FOXA1	FOXA1	forkhead box A1	E-MTAB-941	Faure AJ et al. Cohesin regulates tissue-specific expression by stabilizing highly occupied cis-regulatory modules. Genome res 2012
FOXA2	FOXA2	forkhead box A2	E-MTAB-941	Faure AJ et al. Cohesin regulates tissue-specific expression by stabilizing highly occupied cis-regulatory modules. Genome res 2012
GABPA	GABPA	GA repeat binding protein, alpha	E-MTAB-941	Faure AJ et al. Cohesin regulates tissue-specific expression by stabilizing highly occupied cis-regulatory modules. Genome res 2012
GATA4	GATA4	GATA binding protein 4	GSE49132	Zheng R et al. Function of GATA Factors in the Adult Mouse Liver PLoS ONE 2013
HDAC3	HDAC3	histone deacetylase 3	GSE26345	Feng D et al. A circadian rhythm orchestrated by histone deacetylase 3 controls hepatic lipid metabolism. Science 2011.
HNF1A	HNF1A	HNF1 homeobox A	E-MTAB-941	Faure AJ et al. Cohesin regulates tissue-specific expression by stabilizing highly occupied cis-regulatory modules. Genome res 2012
HNF4A	HNF4A	hepatic nuclear factor 4, alpha	E-MTAB-941	Faure AJ et al. Cohesin regulates tissue-specific expression by stabilizing highly occupied cis-regulatory modules. Genome res 2012
MTOR	MTOR	mechanistic target of rapamycin	GSE43638	Chaveroux C et al. Molecular and genetic crosstalks between mTOR and ERRa are key determinants of rapamycin-induced nonalcoholic fatty liver. Cell Metab 2013
NCOR1	NCOR	nuclear receptor co-repressor 1	GSE26345	Feng D et al. A circadian rhythm orchestrated by histone deacetylase 3 controls hepatic lipid metabolism. Science 2011
NCOR2	SMRT	nuclear receptor co-repressor 2	GSE51045	Sun Z et al. Deacetylase-independent function of HDAC3 in transcription and metabolism requires nuclear receptor corepressor. Mol Cell 2013
NFIL3	E4BP4	nuclear factor, interleukin 3, regulated	GSE59486	Fang B et al. Circadian enhancers coordinate multiple phases of rhythmic gene transcription in vivo. Cell 2014
NPAS2	NPAS2	neuronal PAS domain protein 2	GSE26729	Koike N et al. Transcriptional architecture and chromatin landscape of the core circadian clock in mammals. Science 2012
NR1D1	REVERBA	nuclear receptor subfamily 1, group D, member 1 (Nuclear Receptor Rev-ErbA-Alpha)	GSE26345	Feng D et al. A circadian rhythm orchestrated by histone deacetylase 3 controls hepatic lipid metabolism. Science 2011.
NR1D2	REVERBB	nuclear receptor subfamily 1, group D, member 2 (Nuclear Receptor Rev-ErbA-Beta)	GSE36375	Bugge A et al. Rev-erba and Rev-erbb coordinately protect the circadian clock and normal metabolic function. Genes Dev 2012
NR1H3	LXR	nuclear receptor subfamily 1, group H, member 3 (liver X receptor)	GSE35262	Boergesen M et al. Genome-Wide Profiling of Liver X Receptor, Retinoid X Receptor, and Peroxisome Proliferator-Activated Receptor A in Mouse Liver Reveals Extensive Sharing of Binding Sites. Mol Cell Biol. 2012
NR1H4	FXR	nuclear receptor subfamily 1, group H, member 4 (farnesoid X receptor)	GSE87866	Lien F et al. Metformin interferes with bile acid homeostasis through AMPK-FXR crosstalk. J Clin Invest. 2014
NR3C1	GR	nuclear receptor subfamily 3, group C, member 1 (glucocorticoid receptor)	GSE45674	Everett LJ et al. Integrative genomic analysis of CREB defines a critical role for transcription factor networks in mediating the fed/fasted switch in liver. BMC Genomics 2013
NR5A2	LRH1	nuclear receptor subfamily 5, group A, member 2 (liver receptor homologue)	https://cbcl.ics.uci.edu/public_data//	Chong HK et al. Genome-wide analysis of hepatic LRH-1 reveals a promoter binding preference and suggests a role in regulating genes of lipid metabolism in concert with FXR. BMC Genomics 2012
ONECUT1	HNF6	one cut domain, family member 1	E-MTAB-941	Faure AJ et al. Cohesin regulates tissue-specific expression by stabilizing highly occupied cis-regulatory modules. Genome res 2012
PER1	PER1	period circadian clock 1	GSE26729	Koike N et al. Transcriptional architecture and chromatin landscape of the core circadian clock in mammals. Science 2012
PER2	PER2	period circadian clock 2	GSE26729	Koike N et al. Transcriptional architecture and chromatin landscape of the core circadian clock in mammals. Science 2012
PKNOX1	PREP1	Pbx/knotted 1 homeobox	E-MTAB-941	Faure AJ et al. Cohesin regulates tissue-specific expression by stabilizing highly occupied cis-regulatory modules. Genome res 2012
POLR2B	POLR2B	polymerase (RNA) II (DNA directed) polypeptide B	GSE48375	Gilardi F et al. Genome-Wide Analysis of SREBP1 Activity around the Clock Reveals Its Combined Dependency on Nutrient and Circadian Signals. PLoS Genet. 2014
PPARA	PPARA	peroxisome proliferator activated receptor alpha	GSE35262	Boergesen M et al. Genome-Wide Profiling of Liver X Receptor, Retinoid X Receptor, and Peroxisome Proliferator-Activated Receptor A in Mouse Liver Reveals Extensive Sharing of Binding Sites. Mol Cell Biol. 2012
PROX1	PROX1	Prospero Homeobox 1	GSE90533	Armour SM et al. An HDAC3-PROX1 Corepressor Module Acts on HNF4α to Control Hepatic Triglycerides. Nat Commun 2017
RAD21	RAD21	RAD21 cohesin complex component	E-MTAB-941	Faure AJ et al. Cohesin regulates tissue-specific expression by stabilizing highly occupied cis-regulatory modules. Genome res 2012
RARA	RARA	retinoic acid receptor, alpha	GSE46762	He Y et al. The role of retinoic acid in hepatic lipid homeostasis defined by genomic binding and transcriptome profiling. BMC Genomics 2013
RARB	RARB	retinoic acid receptor, beta	GSE53736	He Y et al. Biological functional annotation of retinoic acid alpha and beta in mouse liver based on genome-wide binding. Am J Physiol Gastrointest Liver Physiol. 2014
REST	NRSF-REST	RE1-silencing transcription factor	E-MTAB-941	Faure AJ et al. Cohesin regulates tissue-specific expression by stabilizing highly occupied cis-regulatory modules. Genome res 2012
RORA	RORA	RAR-related orphan receptor alpha	GSE59486	Fang B et al. Circadian enhancers coordinate multiple phases of rhythmic gene transcription in vivo. Cell 2014
RXRA	RXRA	retinoid X receptor, alpha	GSE53736	He Y et al. Biological functional annotation of retinoic acid alpha and beta in mouse liver based on genome-wide binding. Am J Physiol Gastrointest Liver Physiol. 2014
SREBF1	SREBP1	sterol regulatory element binding transcription factor 1	GSE48375	Gilardi F et al. Genome-Wide Analysis of SREBP1 Activity around the Clock Reveals Its Combined Dependency on Nutrient and Circadian Signals. PLoS Genet. 2014
SREBF2	SREBP2	sterol regulatory element binding transcription factor 2	GSE28082	Seo YK et al. Genome-wide localization of SREBP-2 in hepatic chromatin predicts a role in autophagy. Cell Metab 2011
STAG1	STAG1	stromal antigen 1	E-MTAB-941	Faure AJ et al. Cohesin regulates tissue-specific expression by stabilizing highly occupied cis-regulatory modules. Genome res 2012
STAG2	STAG2	stromal antigen 2	E-MTAB-941	Faure AJ et al. Cohesin regulates tissue-specific expression by stabilizing highly occupied cis-regulatory modules. Genome res 2012
THRB (Endogenous gene tagged with HA)	TRβ	Thyroid hormone receptor beta	GSE159648	Shabtai et al. A coregulator shift, rather than the canonical switch, underlies thyroid hormone action in the liver. Genes Dev. 2021
USF1	USF1	upstream transcription factor 1	GSE44609	Shimomura K et al. Usf1, a suppressor of the circadian Clock mutant, reveals the nature of the DNA-binding of the CLOCK:BMAL1 complex in mice. Elife 2013
XBP1s	XBP1	X-Box Binding Protein 1	GSE150889	Meng H et al. XBP1 links the 12-hour clock to NAFLD and regulation of membrane fluidity and lipid homeostasis. Nat Commun 2020
Chromatin-related datasets		Tissue/Cell	Data accession	Publication
DHS		Mouse liver	ENCODE (http://www.mouseencode.org/) - GSE37074	Vierstra J et al. Mouse regulatory DNA landscapes reveal global principles of cis-regulatory evolution. Science 2014
H3K27ac (and input)		Mouse liver	ENCODE (http://www.mouseencode.org/) - GSE31039	Yue F et al. A comparative encyclopedia of DNA elements in the mouse genome. Nature 2014
H3K4me3		Mouse liver	ENCODE (http://www.mouseencode.org/) - GSE29184	Shen Y et al. A map of the cis-regulatory sequences in the mouse genome. Nature 2012
Additional datasets used in this study
		Tissue/Cell	Data accession	Publication
Transcriptionally active promoters in the mouse liver		Mouse liver (Replicate 1 was used)	GSE111447	Wang et al. Nascent RNA sequencing analysis provides insights into enhancer-mediated gene regulation. BMC Genomics 2018
Mouse liver chromatin input (pool)		23 Mouse liver input from GSE49132, GSE44609, E-MTAB-941, GSE26345, GSE18963, GSE48375, GSE36874, GSE34019, GSE46762, GSE53736, GSE39977	Available upon request	Dubois-Chevalier et al. The logic of transcriptional regulator recruitment architecture at cis-regulatory modules controlling liver functions. Genome Res 2017
HepG2 H3K27ac ChIP-seq peaks		HepG2	ENCFF764VYK	ENCODE Project Consortium. An integrated encyclopedia of DNA elements in the human genome. Nature 2012
HepG2 TF IDR thresholded peaks	ATF6, ESRRA, ZBTB44, CREM, DBP, KLF15, THRB, TCF7L2, XBP1, REPIN1, NFIL3, KLF9, ATF4, RREB1	HepG2	ENCFF015TZS, ENCFF033DVS, ENCFF033EIH, ENCFF190JBW, ENCFF224LZF, ENCFF282HUB, ENCFF476INC, ENCFF510OLG, ENCFF519XEF, ENCFF598VSY, ENCFF686VLI, ENCFF862KFN, ENCFF903ADR, ENCFF986CSN	ENCODE Project Consortium. An integrated encyclopedia of DNA elements in the human genome. Nature 2012
