# Supplementary material for: An extended transcription factor regulatory network controls hepatocyte identity
Source: EMBO Rep. 2023 Jul 10;24(9):e57020. doi: 10.15252/embr.202357020 (PMC10481658; doi:10.15252/embr.202357020)
Supplement: Supplementary file 11 — Source Data for Figure 2 [file EMBR-24-e57020-s009.zip]

Archive with 26 entries (20 files):
- Figure2/
- Figure2/2B/
- Figure2/2B/Fig2B_logFC_LiverPostNatalMaturation_vs_Control_HepID-TFs.csv
- Figure2/2B/Fig2B_logFC_LiverPostNatalMaturation_vs_Control_HepIDConnect-TFs.csv
- Figure2/2B/Fig2B_logFC_LiverPostNatalMaturation_vs_Control_Others-TFs.csv
- Figure2/2B/README
- Figure2/2C/
- Figure2/2C/Fig2C_logFC_HNF4A-KO_vs_Control_HepID-TFs.csv
- Figure2/2C/Fig2C_logFC_HNF4A-KO_vs_Control_HepIDConnect-TFs.csv
- Figure2/2C/Fig2C_logFC_HNF4A-KO_vs_Control_Others-TFs.csv
- Figure2/2C/README
- Figure2/2D/
- Figure2/2D/Fig2D_logFC_SevereLiverInjuries_vs_Control_HepID-TFs.csv
- Figure2/2D/Fig2D_logFC_SevereLiverInjuries_vs_Control_HepIDConnect-TFs.csv
- Figure2/2D/Fig2D_logFC_SevereLiverInjuries_vs_Control_Others-TFs.csv
- Figure2/2D/README
- Figure2/2E/
- Figure2/2E/Fig2E_logFC_AH_vs_Control_HepID-TFs.csv
- Figure2/2E/Fig2E_logFC_AH_vs_Control_HepIDConnect-TFs.csv
- Figure2/2E/Fig2E_logFC_AH_vs_Control_Others-TFs.csv
- Figure2/2E/README
- Figure2/2F/
- Figure2/2F/Fig2F_H3K4me3DomainLength_HepID-TFs.csv
- Figure2/2F/Fig2F_H3K4me3DomainLength_HepIDConnect-TFs.csv
- Figure2/2F/Fig2F_H3K4me3DomainLength_Others-TFs.csv
- Figure2/2F/README
