# Supplementary material for: An extended transcription factor regulatory network controls hepatocyte identity
Source: EMBO Rep. 2023 Jul 10;24(9):e57020. doi: 10.15252/embr.202357020 (PMC10481658; doi:10.15252/embr.202357020)
Supplement: Supplementary file 11 — Source Data for Figure 2 [file EMBR-24-e57020-s009.zip › Figure2/2B/Fig2B_logFC_LiverPostNatalMaturation_vs_Control_HepID-TFs.csv]

HepID_TFs	logFC
Foxa2	1.27
Hnf4a	0.7118
Mlxipl	2.52
Nr1h4	0.3682
Nr1i2	-0.1797
Onecut1	0.2935
Onecut2	1.266
Ppara	0.08587
Prox1	0.6951
Cebpa	1.777
Nr0b2	1.067
Hnf1b	-0.02734
Nr5a2	0.9614
