# Supplementary material for: An extended transcription factor regulatory network controls hepatocyte identity
Source: EMBO Rep. 2023 Jul 10;24(9):e57020. doi: 10.15252/embr.202357020 (PMC10481658; doi:10.15252/embr.202357020)
Supplement: Supplementary file 11 — Source Data for Figure 2 [file EMBR-24-e57020-s009.zip › Figure2/2B/Fig2B_logFC_LiverPostNatalMaturation_vs_Control_HepIDConnect-TFs.csv]

HepIDConnect_TFs	logFC
Atf6	0.5643
Tcf7l2	0.5462
Nr1h3	0.969
Zbtb44	-0.3963
Tbx3	0.4882
Hsf4	0.2508
Hes6	1.671
Esrra	-0.2462
Id2	0.1224
Cebpb	0.9835
Repin1	0.2076
Bhlhe40	1.077
Dbp	0.6086
Nr1d1	-0.9689
Nr1d2	0.372
Atf4	-0.2018
Klf15	0.2454
Rreb1	0.2435
Klf9	-0.1686
Nfil3	1.162
Thrb	0.4242
Xbp1	0.07019
Zfp595	0.1758
Gata6	-0.1398
Crem	0.3057
Clock	0.8605
