# Supplementary material for: An extended transcription factor regulatory network controls hepatocyte identity
Source: EMBO Rep. 2023 Jul 10;24(9):e57020. doi: 10.15252/embr.202357020 (PMC10481658; doi:10.15252/embr.202357020)
Supplement: Supplementary file 11 — Source Data for Figure 2 [file EMBR-24-e57020-s009.zip › Figure2/2B/Fig2B_logFC_LiverPostNatalMaturation_vs_Control_Others-TFs.csv]

Others_TFs	logFC
Aff1	-0.9769
Arid1b	0.1321
Arid4b	0.1452
Arntl	-0.141
Atf3	0.02696
Camta1	0.01694
Carhsp1	-0.7846
Ddit3	-0.3124
Elk4	0.1476
Etv3	0.2031
Etv6	0.1213
Foxn2	0.01461
Gmeb2	-0.5356
Gtf2i	-0.1345
Gtf2ird1	0.1601
Gtf2ird2	0.16
Hes1	-0.1447
Hivep2	0.01916
Hmg20a	-0.1807
Id1	-1.697
Irf1	0.7236
Irf2	0.9666
Irf9	-0.1445
Jun	0.1353
Junb	0.1403
Klf7	-0.2981
Litaf	-0.3703
Maf	-0.2088
Maff	-0.4558
Meis1	-0.07068
Mga	0.182
Mitf	0.09837
Mnt	-0.3358
Mynn	-0.2946
Nfe2l2	1.16
Nfib	0.07622
Nfx1	-0.4322
Nr2c1	-0.06199
Nr2f6	0.3628
Nr6a1	0.2123
Olig1	0.5092
Prdm2	-0.9815
Rara	0.2454
Rarb	-0.07357
Rel	-0.03864
Rfx7	-0.4616
Smad3	0.2398
Smad7	0.142
Sox9	0.3498
Stat1	0.05738
Stat2	0.5782
Stat3	0.0105
Tcf3	-0.1782
Tcf4	-0.4207
Tgif1	-0.3511
Thap2	0.08064
Thra	-0.01772
Ubp1	-0.9811
Zbtb12	-0.02566
Zbtb24	0.5117
Zbtb37	-0.000295
Zbtb39	-0.07461
Zbtb40	0.03465
Zbtb48	-0.01128
Zbtb7a	0.0714
Zfhx2	0.2229
Zfhx3	0.158
Zfp1	-0.04232
Zfp128	0.06571
Zfp148	-0.2784
Zfp219	-0.0846
Zfp292	-0.166
Zfp386	-0.3772
Zfp606	0.08796
Zfp62	-0.2796
Zfp661	0.1707
Zfp689	0.2044
Zfp746	-0.1536
Zfp874b	0.06295
Zhx2	0.7791
Zkscan3	-0.0365
Zmiz1	-0.3419
