# Supplementary material for: An extended transcription factor regulatory network controls hepatocyte identity
Source: EMBO Rep. 2023 Jul 10;24(9):e57020. doi: 10.15252/embr.202357020 (PMC10481658; doi:10.15252/embr.202357020)
Supplement: Supplementary file 11 — Source Data for Figure 2 [file EMBR-24-e57020-s009.zip › Figure2/2B/README]

Fig2B_logFC_LiverPostNatalMaturation_vs_Control_HepID-TFs.csv : Log2 Fold Change of Expression in Post-Natal matured liver versus Control for Hep-ID TFs
Fig2B_logFC_LiverPostNatalMaturation_vs_Control_HepIDConnect-TFs.csv : Log2 Fold Change of Expression in Post-Natal matured liver versus Control for Hep-IDconnect TFs
Fig2B_logFC_LiverPostNatalMaturation_vs_Control_Others-TFs.csv : Log2 Fold Change of Expression in Post-Natal matured liver versus Control for Others TFs
