# Supplementary material for: An extended transcription factor regulatory network controls hepatocyte identity
Source: EMBO Rep. 2023 Jul 10;24(9):e57020. doi: 10.15252/embr.202357020 (PMC10481658; doi:10.15252/embr.202357020)
Supplement: Supplementary file 11 — Source Data for Figure 2 [file EMBR-24-e57020-s009.zip › Figure2/2C/Fig2C_logFC_HNF4A-KO_vs_Control_HepID-TFs.csv]

HepID_TFs	logFC
Foxa2	-0.774120912
Hnf4a	1.733782693
Mlxipl	-1.378453364
Nr1h4	-1.278631684
Nr1i2	-0.111394378
Onecut1	-1.360095928
Onecut2	-0.553178646
Ppara	-2.345006729
Prox1	-0.266980186
Cebpa	-1.895990194
Nr0b2	0.236522031
Hnf1b	0.989081102
Nr5a2	0.172399131
