# Supplementary material for: An extended transcription factor regulatory network controls hepatocyte identity
Source: EMBO Rep. 2023 Jul 10;24(9):e57020. doi: 10.15252/embr.202357020 (PMC10481658; doi:10.15252/embr.202357020)
Supplement: Supplementary file 11 — Source Data for Figure 2 [file EMBR-24-e57020-s009.zip › Figure2/2C/Fig2C_logFC_HNF4A-KO_vs_Control_HepIDConnect-TFs.csv]

HepIDConnect_TFs	logFC
Atf6	-0.093151759
Tcf7l2	0.308800336
Nr1h3	-0.839311244
Zbtb44	-0.710705104
Tbx3	0.115641647
Hsf4	0.574085895
Hes6	-2.256908893
Esrra	-0.457100445
Id2	-0.62165751
Cebpb	-1.195144868
Repin1	0.244619505
Bhlhe40	1.374771828
Dbp	-0.123236511
Nr1d1	0.203090596
Nr1d2	-0.244560026
Atf4	-0.907549275
Klf15	-0.773314745
Rreb1	-0.577532274
Klf9	-0.502724046
Nfil3	-1.381342561
Thrb	-0.801030917
Xbp1	-0.749620347
Zfp595	-0.870187862
Gata6	0.499910152
Crem	-0.421984498
Clock	-0.075908281
