# Supplementary material for: An extended transcription factor regulatory network controls hepatocyte identity
Source: EMBO Rep. 2023 Jul 10;24(9):e57020. doi: 10.15252/embr.202357020 (PMC10481658; doi:10.15252/embr.202357020)
Supplement: Supplementary file 11 — Source Data for Figure 2 [file EMBR-24-e57020-s009.zip › Figure2/2C/Fig2C_logFC_HNF4A-KO_vs_Control_Others-TFs.csv]

Others_TFs	logFC
Aff1	0.139214583
Arid1b	0.116172802
Arid4b	-0.063786959
Arntl	-1.072600506
Atf3	1.666786364
Camta1	0.134216858
Carhsp1	-0.414822642
Ddit3	-0.253822115
Elk4	-0.480424282
Etv3	-0.054768004
Etv6	0.362239877
Foxn2	0.466892636
Gmeb2	0.199091559
Gtf2i	0.387871828
Gtf2ird1	0.351758311
Gtf2ird2	0.255785988
Hes1	1.032765751
Hivep2	0.348404745
Hmg20a	0.117874247
Id1	2.46483341
Irf1	0.612724288
Irf2	-0.144699954
Irf9	0.047756131
Jun	0.289043211
Junb	0.063731604
Klf7	0.16062707
Litaf	-0.63676968
Maf	-0.329232268
Maff	0.767771954
Meis1	0.995555236
Mga	0.60748879
Mitf	0.577116965
Mnt	-0.068141902
Mynn	0.085891369
Nfe2l2	0.737668335
Nfib	-0.465151351
Nfx1	0.30559169
Nr2c1	-0.141921605
Nr2f6	-0.626263741
Nr6a1	0.14812843
Olig1	-1.134231848
Prdm2	-0.655673736
Rara	0.051970685
Rarb	1.00039026
Rel	-0.10287541
Rfx7	-0.111124348
Smad3	-0.327010863
Smad7	0.407009373
Sox9	3.382705076
Stat1	0.429336823
Stat2	-0.591602792
Stat3	0.3341824
Tcf3	0.062309349
Tcf4	0.041872055
Tgif1	0.385929795
Thap2	-0.013527306
Thra	-0.277021988
Ubp1	-0.512957737
Zbtb12	0.088353245
Zbtb24	-0.080801506
Zbtb37	1.047272962
Zbtb39	0.11241713
Zbtb40	-0.868540615
Zbtb48	-0.37444447
Zbtb7a	0.023915879
Zfhx2	1.936136339
Zfhx3	0.454164094
Zfp1	0.29271707
Zfp128	NA
Zfp148	-0.339292188
Zfp219	-0.184561917
Zfp292	0.417406283
Zfp386	0.316501199
Zfp606	0.461352008
Zfp62	0.606964336
Zfp661	0.366712323
Zfp689	NA
Zfp746	-0.014321912
Zfp874b	0.331280877
Zhx2	0.072044465
Zkscan3	-0.570922346
Zmiz1	0.679412889
