# Supplementary material for: An extended transcription factor regulatory network controls hepatocyte identity
Source: EMBO Rep. 2023 Jul 10;24(9):e57020. doi: 10.15252/embr.202357020 (PMC10481658; doi:10.15252/embr.202357020)
Supplement: Supplementary file 11 — Source Data for Figure 2 [file EMBR-24-e57020-s009.zip › Figure2/2D/Fig2D_logFC_SevereLiverInjuries_vs_Control_HepID-TFs.csv]

HepID_TFs	logFC
Foxa2	-1.2564925
Hnf4a	-0.5895875
Mlxipl	-2.35891666666667
Nr1h4	-1.09665
Nr1i2	0.16263
Onecut1	-1.881625
Onecut2	NA
Ppara	-1.39685472222222
Prox1	0.161635
Cebpa	-1.677575
Nr0b2	-3.45666666666667
Hnf1b	-0.0963251388888891
Nr5a2	-0.718229166666667
