# Supplementary material for: An extended transcription factor regulatory network controls hepatocyte identity
Source: EMBO Rep. 2023 Jul 10;24(9):e57020. doi: 10.15252/embr.202357020 (PMC10481658; doi:10.15252/embr.202357020)
Supplement: Supplementary file 11 — Source Data for Figure 2 [file EMBR-24-e57020-s009.zip › Figure2/2D/Fig2D_logFC_SevereLiverInjuries_vs_Control_HepIDConnect-TFs.csv]

HepIDConnect_TFs	logFC
Atf6	0.19705
Tcf7l2	-0.498279999999999
Nr1h3	-0.678366666666667
Zbtb44	-0.17161
Tbx3	-0.76318
Hsf4	-0.320185833333333
Hes6	-2.4945875
Esrra	-0.172636666666667
Id2	-0.2438
Cebpb	0.721500000000001
Repin1	-0.857239166666666
Bhlhe40	-0.6612375
Dbp	-2.1507
Nr1d1	-1.43189
Nr1d2	-0.00762499999999822
Atf4	0.27641
Klf15	-1.0086875
Rreb1	-0.0869263888888892
Klf9	-0.164616666666667
Nfil3	0.325346666666666
Thrb	-0.727087361111111
Xbp1	-0.379279166666667
Zfp595	NA
Gata6	0.920935
Crem	-0.01295
Clock	0.0534625000000002
