# Supplementary material for: An extended transcription factor regulatory network controls hepatocyte identity
Source: EMBO Rep. 2023 Jul 10;24(9):e57020. doi: 10.15252/embr.202357020 (PMC10481658; doi:10.15252/embr.202357020)
Supplement: Supplementary file 11 — Source Data for Figure 2 [file EMBR-24-e57020-s009.zip › Figure2/2D/Fig2D_logFC_SevereLiverInjuries_vs_Control_Others-TFs.csv]

Others_TFs	logFC
Aff1	-0.113960000000001
Arid1b	NA
Arid4b	0.16296
Arntl	-0.116665000000001
Atf3	3.45426833333333
Camta1	NA
Carhsp1	-0.727687500000001
Ddit3	0.486529999999999
Elk4	-0.0194699999999992
Etv3	0.154935
Etv6	0.0697383333333335
Foxn2	0.358715
Gmeb2	NA
Gtf2i	-0.5923325
Gtf2ird1	0.294560416666666
Gtf2ird2	-0.0107049999999997
Hes1	0.415629999999999
Hivep2	0.582082499999999
Hmg20a	0.15698
Id1	1.21713
Irf1	-0.799892499999999
Irf2	-1.19904027777778
Irf9	-0.656714999999999
Jun	1.64708333333333
Junb	-0.11052375
Klf7	0.46417
Litaf	0.701128888888888
Maf	0.468133333333332
Maff	0.140662777777778
Meis1	-0.0306712499999993
Mga	0.2265275
Mitf	0.77469
Mnt	0.239235
Mynn	0.0884100000000005
Nfe2l2	0.580983333333334
Nfib	-0.316279166666667
Nfx1	-0.0413600000000001
Nr2c1	-0.148924999999999
Nr2f6	-0.654875833333333
Nr6a1	-0.360798055555556
Olig1	-0.432590833333333
Prdm2	NA
Rara	-0.2663525
Rarb	0.687211527777777
Rel	0.328055
Rfx7	NA
Smad3	0.0351265277777779
Smad7	0.101890833333333
Sox9	1.03315
Stat1	-0.711402499999999
Stat2	-0.334531111111111
Stat3	0.0462208333333329
Tcf3	-0.0332675
Tcf4	0.399974166666667
Tgif1	0.73190625
Thap2	-0.118137638888889
Thra	-0.200505
Ubp1	0.0730791666666661
Zbtb12	-0.275406250000001
Zbtb24	NA
Zbtb37	0.36324875
Zbtb39	NA
Zbtb40	NA
Zbtb48	-0.75947125
Zbtb7a	-0.33496
Zfhx2	NA
Zfhx3	-0.162546944444444
Zfp1	0.1067425
Zfp128	NA
Zfp148	-0.44011
Zfp219	-0.196817361111112
Zfp292	0.0192518055555562
Zfp386	0.421142916666667
Zfp606	NA
Zfp62	-0.0626066666666665
Zfp661	NA
Zfp689	-0.0707845833333334
Zfp746	0.247293333333333
Zfp874b	NA
Zhx2	NA
Zkscan3	-0.385847500000001
Zmiz1	0.157349999999999
