# Supplementary material for: An extended transcription factor regulatory network controls hepatocyte identity
Source: EMBO Rep. 2023 Jul 10;24(9):e57020. doi: 10.15252/embr.202357020 (PMC10481658; doi:10.15252/embr.202357020)
Supplement: Supplementary file 11 — Source Data for Figure 2 [file EMBR-24-e57020-s009.zip › Figure2/2D/README]

Fig2D_logFC_SevereLiverInjuries_vs_Control_HepID-TFs.csv : median Log2 Fold Change of Expression in Severe liver Injuries versus Control for Hep-ID TFs
Fig2D_logFC_SevereLiverInjuries_vs_Control_HepIDConnect-TFs.csv : median Log2 Fold Change of Expression in Severe liver Injuries versus Control for Hep-IDconnect TFs
Fig2D_logFC_SevereLiverInjuries_vs_Control_Others-TFs.csv : median Log2 Fold Change of Expression in Severe liver Injuries versus Control for Others TFs
