# Supplementary material for: An extended transcription factor regulatory network controls hepatocyte identity
Source: EMBO Rep. 2023 Jul 10;24(9):e57020. doi: 10.15252/embr.202357020 (PMC10481658; doi:10.15252/embr.202357020)
Supplement: Supplementary file 11 — Source Data for Figure 2 [file EMBR-24-e57020-s009.zip › Figure2/2E/Fig2E_logFC_AH_vs_Control_HepID-TFs.csv]

HepID_TFs	logFC
Foxa2	-1.22374212578057
Hnf4a	-0.710701215417264
Mlxipl	-0.9731140492172
Nr1h4	-0.722379730682868
Nr1i2	-1.41667600782836
Onecut1	-0.142616943381796
Onecut2	-0.788853074330588
Ppara	-0.758732462864966
Prox1	-1.12239416242989
Cebpa	-1.29370538368698
Nr0b2	-1.67920646025394
Hnf1b	0.826778731257685
Nr5a2	-1.10557123549766
