# Supplementary material for: An extended transcription factor regulatory network controls hepatocyte identity
Source: EMBO Rep. 2023 Jul 10;24(9):e57020. doi: 10.15252/embr.202357020 (PMC10481658; doi:10.15252/embr.202357020)
Supplement: Supplementary file 11 — Source Data for Figure 2 [file EMBR-24-e57020-s009.zip › Figure2/2E/Fig2E_logFC_AH_vs_Control_HepIDConnect-TFs.csv]

HepIDConnect_TFs	logFC
Atf6	-0.742284781003192
Tcf7l2	-0.0861465385889826
Nr1h3	-0.679829739956007
Zbtb44	-0.513963010704848
Tbx3	-1.30763191369331
Hsf4	0.92505576094688
Hes6	-0.109097143212874
Esrra	0.382362580635539
Id2	-1.7925919245708
Cebpb	-0.939869416600153
Repin1	-0.0886783903688085
Bhlhe40	0.397147902735054
Dbp	-2.65068992649482
Nr1d1	0.328396752920985
Nr1d2	-0.714786467729135
Atf4	-0.235414553178521
Klf15	-1.51576870776592
Rreb1	-0.602690064464911
Klf9	-1.30422943008827
Nfil3	-0.347299545852339
Thrb	-0.852219724683888
Xbp1	-1.00570298518929
Zfp595	0.694652988202606
Gata6	0.570652007712868
Crem	-0.577219499945171
Clock	0.379520262870591
