# Supplementary material for: An extended transcription factor regulatory network controls hepatocyte identity
Source: EMBO Rep. 2023 Jul 10;24(9):e57020. doi: 10.15252/embr.202357020 (PMC10481658; doi:10.15252/embr.202357020)
Supplement: Supplementary file 11 — Source Data for Figure 2 [file EMBR-24-e57020-s009.zip › Figure2/2E/Fig2E_logFC_AH_vs_Control_Others-TFs.csv]

Others_TFs	logFC
Aff1	-0.276585829095694
Arid1b	0.617566958950541
Arid4b	0.211615556777062
Arntl	0.190574535236234
Atf3	-0.280270616897531
Camta1	-0.755852569787646
Carhsp1	-0.851088981337538
Ddit3	0.256873453537171
Elk4	-0.0701396361351696
Etv3	0.0455446878305193
Etv6	0.910445069178304
Foxn2	-0.49877976908931
Gmeb2	0.155937461481487
Gtf2i	-0.243656424661534
Gtf2ird1	-0.146125554828832
Gtf2ird2	-0.562927061138554
Hes1	-0.218997108705902
Hivep2	0.804835342803811
Hmg20a	0.279298001230548
Id1	-0.832413505217099
Irf1	-0.0738875337980763
Irf2	-0.431079982494141
Irf9	0.818666908563707
Jun	-0.829306663256649
Junb	-0.40890282795233
Klf7	0.893523345092337
Litaf	0.78081234582269
Maf	-0.346950148133116
Maff	1.23816061522216
Meis1	0.426245908533126
Mga	0.345500791071465
Mitf	1.489937919545
Mnt	0.796432017234923
Mynn	0.00267479469522555
Nfe2l2	-0.780559003846205
Nfib	-0.258712402024694
Nfx1	-0.280575051243827
Nr2c1	0.238653185907553
Nr2f6	-1.24321238597128
Nr6a1	0.583059888140557
Olig1	-0.0299761429369088
Prdm2	0.477399509505459
Rara	0.322899420592312
Rarb	0.0808900973032547
Rel	0.142622286722616
Rfx7	0.485042933505854
Smad3	0.394945424576135
Smad7	0.0270764768403577
Sox9	2.27339278154371
Stat1	0.821802971668354
Stat2	0.908662541110387
Stat3	-0.0997903737727167
Tcf3	0.330509725361171
Tcf4	1.34242165005931
Tgif1	0.588145753735426
Thap2	-0.441722248141761
Thra	0.874777448664311
Ubp1	0.13999178693271
Zbtb12	1.01921660932595
Zbtb24	0.177471220444538
Zbtb37	0.152544580054164
Zbtb39	-0.222584927784033
Zbtb40	0.631071519543349
Zbtb48	-0.440398940112508
Zbtb7a	0.487136134335651
Zfhx2	0.733318796402363
Zfhx3	0.0896034173871224
Zfp1	-1.57444776452073
Zfp128	0.33590676405924
Zfp148	-0.392565109595682
Zfp219	0.378242312707349
Zfp292	0.795973049544381
Zfp386	0.143648305736059
Zfp606	0.00870931063410033
Zfp62	0.0823188372953738
Zfp661	0.152475032848
Zfp689	-0.309899140483982
Zfp746	0.795597046530077
Zfp874b	0.964679218734714
Zhx2	-0.390461880301945
Zkscan3	0.0520049006497984
Zmiz1	0.78431513175246
