# Supplementary material for: An extended transcription factor regulatory network controls hepatocyte identity
Source: EMBO Rep. 2023 Jul 10;24(9):e57020. doi: 10.15252/embr.202357020 (PMC10481658; doi:10.15252/embr.202357020)
Supplement: Supplementary file 11 — Source Data for Figure 2 [file EMBR-24-e57020-s009.zip › Figure2/2F/Fig2F_H3K4me3DomainLength_HepID-TFs.csv]

HepID_TFs	H3K4me3Length
Foxa2	3599
Hnf4a	4994
Mlxipl	3204
Nr1h4	3262
Nr1i2	4144
Onecut1	7499
Onecut2	7717
Ppara	8569
Prox1	8444
Cebpa	5741
Nr0b2	3938
Hnf1b	4370
Nr5a2	NA
