# Supplementary material for: An extended transcription factor regulatory network controls hepatocyte identity
Source: EMBO Rep. 2023 Jul 10;24(9):e57020. doi: 10.15252/embr.202357020 (PMC10481658; doi:10.15252/embr.202357020)
Supplement: Supplementary file 11 — Source Data for Figure 2 [file EMBR-24-e57020-s009.zip › Figure2/2F/Fig2F_H3K4me3DomainLength_HepIDConnect-TFs.csv]

HepIDConnect_TFs	H3K4me3Length
Atf6	1811
Tcf7l2	3979
Nr1h3	1722
Zbtb44	1858
Tbx3	5091
Hsf4	1818
Hes6	2600
Esrra	2987
Id2	4586
Cebpb	5240
Repin1	2379
Bhlhe40	6783
Dbp	4900
Nr1d1	3404
Nr1d2	1847
Atf4	3490
Klf15	10164
Rreb1	2977
Klf9	5416
Nfil3	4279
Thrb	2762
Xbp1	3852
Zfp595	1347
Gata6	7904
Crem	1995
Clock	1993
