# Supplementary material for: An extended transcription factor regulatory network controls hepatocyte identity
Source: EMBO Rep. 2023 Jul 10;24(9):e57020. doi: 10.15252/embr.202357020 (PMC10481658; doi:10.15252/embr.202357020)
Supplement: Supplementary file 11 — Source Data for Figure 2 [file EMBR-24-e57020-s009.zip › Figure2/2F/Fig2F_H3K4me3DomainLength_Others-TFs.csv]

V1	H3K4me3Length
Aff1	2611
Arid1b	3698
Arid4b	2710
Arntl	2138
Atf3	3311
Camta1	2466
Carhsp1	2251
Ddit3	4533
Elk4	2167
Etv3	1468
Etv6	2676
Foxn2	2769
Gmeb2	2266
Gtf2i	3139
Gtf2ird1	1866
Gtf2ird2	1442
Hes1	4306
Hivep2	4057
Hmg20a	3419
Id1	1854
Irf1	3298
Irf2	5228
Irf9	1739
Jun	3905
Junb	4566
Klf7	3876
Litaf	1878
Maf	7508
Maff	1552
Meis1	3417
Mga	1460
Mitf	1488
Mnt	3503
Mynn	3994
Nfe2l2	3494
Nfib	8280
Nfx1	2024
Nr2c1	2289
Nr2f6	5681
Nr6a1	2378
Olig1	2291
Prdm2	2230
Rara	2527
Rarb	3272
Rel	2511
Rfx7	2051
Smad3	2721
Smad7	7204
Sox9	3073
Stat1	1987
Stat2	3925
Stat3	2388
Tcf3	2065
Tcf4	2965
Tgif1	6746
Thap2	3402
Thra	2634
Ubp1	2680
Zbtb12	1496
Zbtb24	1525
Zbtb37	3174
Zbtb39	1965
Zbtb40	1292
Zbtb48	2573
Zbtb7a	6100
Zfhx2	1163
Zfhx3	1302
Zfp1	2297
Zfp128	910
Zfp148	2619
Zfp219	1544
Zfp292	1570
Zfp386	1287
Zfp606	1194
Zfp62	3135
Zfp661	796
Zfp689	1367
Zfp746	1594
Zfp874b	1594
Zhx2	3162
Zkscan3	1803
Zmiz1	4980
