# Supplementary material for: An extended transcription factor regulatory network controls hepatocyte identity
Source: EMBO Rep. 2023 Jul 10;24(9):e57020. doi: 10.15252/embr.202357020 (PMC10481658; doi:10.15252/embr.202357020)
Supplement: Supplementary file 11 — Source Data for Figure 2 [file EMBR-24-e57020-s009.zip › Figure2/2F/README]

Fig2E_H3K4me3DomainLength_HepID-TFs.csv : H3K4me3 Domain Length for Hep-ID TFs
Fig2E_H3K4me3DomainLength_HepIDConnect-TFs.csv : H3K4me3 Domain Length for Hep-IDconnect TFs
Fig2E_H3K4me3DomainLength_Others-TFs.csv : H3K4me3 Domain Length for Others TFs
