# Supplementary material for: An extended transcription factor regulatory network controls hepatocyte identity
Source: EMBO Rep. 2023 Jul 10;24(9):e57020. doi: 10.15252/embr.202357020 (PMC10481658; doi:10.15252/embr.202357020)
Supplement: Supplementary file 12 — Source Data for Figure 3 [file EMBR-24-e57020-s014.zip]

Archive with 6 entries (3 files):
- Figure3/
- Figure3/3B/
- Figure3/3B/Fig3B_Log2FC-KOvsWTmice_HepID-TFs_and_ActivityMatched-TFs.csv
- Figure3/3B/README
- Figure3/3D/
- Figure3/3D/Fig3D_Normalized_Mlxipl_mRNA_expression.xls
