# Supplementary material for: An extended transcription factor regulatory network controls hepatocyte identity
Source: EMBO Rep. 2023 Jul 10;24(9):e57020. doi: 10.15252/embr.202357020 (PMC10481658; doi:10.15252/embr.202357020)
Supplement: Supplementary file 12 — Source Data for Figure 3 [file EMBR-24-e57020-s014.zip › Figure3/3B/Fig3B_Log2FC-KOvsWTmice_HepID-TFs_and_ActivityMatched-TFs.csv]

TFs	Group	Thrb.KO	Xbp1.KO	Klf15.KO	Nr1d1.Nr1d2.DKO	Ctcf.KO	Hnf4a.KO	Nr1h4.KO	Nr5a2.KO	Ppara.KO	Prox1.KO
Foxa2	IDtfs-Promoters	-0.276230641240645	-0.59783932080519	-0.125715876331852	0.236267244921118	-0.281631605042674	-0.774120912	-0.05821	-0.4452	-0.5155	0.517204788284839
Hnf4a	IDtfs-Promoters	0.0523846392598954	-0.217508759736572	-0.0518115876285135	0.25902909877846	-0.239299063821615	NA	0.3624	-0.272	-0.3338	-0.280421305895573
Mlxipl	IDtfs-Promoters	0.0370187045480207	-0.422249575781344	-0.459512299894264	-0.45792105690583	-0.54087039534519	-1.378453364	-1.099	-1.231	-0.2729	0.132818272968356
Nr1h4	IDtfs-Promoters	0.0767107144519488	-0.203164759328356	0.101302643306829	-0.272042716491576	-0.361432058938075	-1.278631684	NA	-0.8672	-0.1466	0.329274218054918
Nr1i2	IDtfs-Promoters	0.185368515606514	0.0484416828623095	0.640630822855679	0.021783565774635	-0.20920690873871	-0.111394378	-1.129	-0.4957	0.001553	0.220041246226112
Onecut1	IDtfs-Promoters	-0.639045252753369	0.086080070333995	-0.789194431320605	-0.082749370342802	0.498254013216445	-1.360095928	-0.1334	-2.049	-1.051	0.140274123885922
Onecut2	IDtfs-Promoters	0.00275691582859372	0.095340815563182	-0.149016997312645	-0.165729852710994	-0.097865915683658	-0.553178646	-0.2993	0.2042	-0.1802	-0.606056276739896
Ppara	IDtfs-Promoters	0.197176426244858	0.406433303993209	0.0781541424555419	-0.821222771630986	0.213940152966747	-2.345006729	-1.197	-0.818	NA	0.421538901032766
Prox1	IDtfs-Promoters	0.0895391248542261	0.323676156663357	-0.800056977394718	-0.107321838707162	-0.208589181120072	-0.266980186	0.09472	-0.2931	0.06967	NA
Cebpa	IDtfs-Promoters	0.182922842087131	-0.435410864797064	0.0847571216313803	-0.309404661632509	-0.166261487922655	-1.895990194	-0.5195	-1.294	-0.1872	0.0890501473552324
Nr0b2	IDtfs-Promoters	-0.265678119870995	1.23817139655613	0.791785180785134	0.931993963359497	-1.18430295703095	0.236522031	-1.464	-5.887	0.6002	0.847337775489232
Hnf1b	IDtfs-Promoters	0.0237802054005533	-0.536468925138079	-0.218083495628954	0.273043022372603	-0.325254621462462	0.989081102	-0.2419	0.7351	0.2332	-0.118561421621387
Nr5a2	IDtfs-Promoters	0.00463685768271635	-0.0540131090562187	-0.231864803064252	-0.0921821796075038	0.00189526222385567	0.172399131	0.2706	NA	-0.1574	-0.23654634652144
Nfkb1	OtherHighlyActive	-0.0192297228475686	-0.427320207972237	-0.135836873158147	0.0416513377019124	-0.421360763124017	0.052798496	-0.5718	0.4611	-0.07936	0.249195651687004
Hsf1	OtherHighlyActive	-0.0623109977649412	0.371778413264681	-0.182894937526625	-0.213163307749425	0.157431417624665	0.253821494	-0.01665	-0.04389	0.1235	0.0716588437188683
Thap11	OtherHighlyActive	-0.0399834878397347	-0.707887807163763	0.0104423521212566	NA	0.139239806243177	-0.177343793	-0.583	-0.3547	-0.1468	-0.113783052914232
Rora	OtherHighlyActive	0.141925898135507	0.326467386633013	-0.345943239212027	-0.391783847091476	0.256325163379851	-0.314383919	-0.00951	-0.09	0.01523	-0.358216527928421
Foxo1	OtherHighlyActive	0.132693282107837	1.17031754675051	-0.232493642224348	-0.050100788025927	-0.0799212348905565	0.626872498	-0.1731	-0.4382	-0.03302	0.188174119267355
Zfp839	OtherHighlyActive	-0.193226886269062	-0.0489431271126099	0.356727403599278	0.00361523686959654	0.113177162470333	0.687242185	-0.1024	-0.04593	-0.2405	-0.207111808978767
Foxa3	OtherHighlyActive	-0.012921865890142	0.163535941016391	0.070961095030433	0.109261593820475	0.187255902500144	-0.317205071	0.667	-0.3034	-0.04696	-0.222255388157721
Stat6	OtherHighlyActive	-0.0919936197335697	NA	0.0397264093361001	-0.0205445974758277	0.211084155367694	NA	-0.1103	0.02111	-0.08861	0.0566295555645302
Atf5	OtherHighlyActive	0.363206742202531	-0.123619558753558	-0.217823419426287	-0.200899263305226	0.495885091374522	-0.602599367	0.1602	0.2469	-0.08839	NA
Atoh8	OtherHighlyActive	0.704182632825277	-0.446885789422993	-0.123218838035946	-0.0337757500018559	-0.448118641730278	0.349658123	0.1746	-0.1615	0.03893	NA
Nr1h2	OtherHighlyActive	-0.0248949679801035	0.0939531266936474	NA	-0.209883318827442	-0.0978221381267433	0.810013573	0.2299	-1.674	-0.1175	-0.0859019060388114
Zfp445	OtherHighlyActive	-0.126954737608591	-0.248976269566492	-0.253229002700265	0.10521002074677	-0.159461756433785	-0.379852515	-0.5121	0.2023	-0.1902	-0.0794724909430295
Zfp422	OtherHighlyActive	0.0254851501697295	-0.666071510836753	-0.00655037692860736	-0.345011013902118	0.19369472654982	-0.327216009	-0.6962	-0.4968	0.01843	-0.4179296223679
