# Supplementary material for: An extended transcription factor regulatory network controls hepatocyte identity
Source: EMBO Rep. 2023 Jul 10;24(9):e57020. doi: 10.15252/embr.202357020 (PMC10481658; doi:10.15252/embr.202357020)
Supplement: Supplementary file 12 — Source Data for Figure 3 [file EMBR-24-e57020-s014.zip › Figure3/3B/README]

Fig3B_Log2FC-KOvsWTmice_HepID-TFs_and_ActivityMatched-TFs.csv : Log2 FoldChange of KO mice versus WT mice in each study for Hep-ID TFs and for Activity-matched control TF genes (identified as "OtherHighlyActive" in file). TFs in rows, KO-Studies in columns.
