# Supplementary material for: An extended transcription factor regulatory network controls hepatocyte identity
Source: EMBO Rep. 2023 Jul 10;24(9):e57020. doi: 10.15252/embr.202357020 (PMC10481658; doi:10.15252/embr.202357020)
Supplement: Supplementary file 12 — Source Data for Figure 3 [file EMBR-24-e57020-s014.zip › Figure3/3D/Fig3D_Normalized_Mlxipl_mRNA_expression.xls]

## Sheet: Readme
Normalized Mlxipl mRNA expression across time in WT and Xbp1 hep-/- mice from PMID 33277471

## Sheet: Mlxipl
	Time	WT	WT	XBP1 LKO	XBP1 LKO
CT	0	8215.63166	7690.206	7274.10072	7520.81081
	2	9329.55857	9889.46589	7322.31108	7466.09264
	4	8614.6406	7897.60196	7901.51595	7944.93317
	6	6379.97153	7524.65131	6466.82975	6781.40092
	8	7234.26258	7954.72546	6428.89496	6252.65992
	10	7595.99654	8429.13551	5951.02425	6034.12157
	12	6981.46336	6165.21968	7610.79663	7109.79595
	14	9392.27935	9132.59769	7412.54099	6934.70107
	16	11067.2047	9623.60163	6240.38106	8525.18597
	18	8830.14164	8482.25526	9362.61819	8091.03223
	20	9129.73671	8778.44647	6122.40923	6847.79017
	22	9149.05765	9237.62527	5670.85319	5983.52979
	24	8234.4225	8390.73407	5222.16574	5982.87654
	26	8529.10544	7221.00891	7704.48853	7939.68565
	28	8241.33335	8204.86978	7599.92359	8249.27265
	30	8452.13801	7711.2958	6756.54393	7673.53089
	32	7238.45936	8263.29362	5451.69783	5371.4573
	34	6298.67505	6901.96166	5748.41114	5370.72721
	36	7629.6853	7487.01948	7807.61431	6477.92023
	38	8398.55523	8247.97557	6357.99431	6708.468
	40	8759.83434	8441.64758	6795.34394	5610.58358
	42	5586.79251	10643.5758	6073.18581	5856.93147
	44	8029.76228	8094.74144	5541.79929	6314.6888
	46	6596.9785	6139.23828	4792.52191	4836.82852
