# Supplementary material for: An extended transcription factor regulatory network controls hepatocyte identity
Source: EMBO Rep. 2023 Jul 10;24(9):e57020. doi: 10.15252/embr.202357020 (PMC10481658; doi:10.15252/embr.202357020)
Supplement: Supplementary file 13 — Source Data for Figure 4 [file EMBR-24-e57020-s012.zip]

Archive with 23 entries (14 files):
- Figure4/
- Figure4/4A/
- Figure4/4A/Fig4A_expression_in_human_HCC.xls
- Figure4/4E/
- Figure4/4E/Fig4E_Log2FC-TreatedvsControlMice_HepID-TFs_and_ActivityMatched-TFs.csv
- Figure4/4E/README
- Figure4/4F/
- Figure4/4F/Fig4F_DIO1_expression_in_HepG2.xls
- Figure4/4G/
- Figure4/4G/Fig4G_NR1H4_ONECUT1_MLXIPL_FOXA2_expression_in_HepG2.xls
- Figure4/4H/
- Figure4/4H/Fig4H_HNF4A_expression_in_HepG2.xls
- Figure4/4I/
- Figure4/4I/western_FOXA2.pdf
- Figure4/4I/western_HNF4A.pdf
- Figure4/4I/western_LaminAC.pdf
- Figure4/4I/western_NR1H4.pdf
- Figure4/4J/
- Figure4/4J/Fig4J_Log2FC-NoduleStudy_HepID-TFs_and_ActivityMatched-TFs.csv
- Figure4/4J/README
- Figure4/4L/
- Figure4/4L/Fig4L_Log2FC-NoduleStudy_IdentityEffectorGenes.csv
- Figure4/4L/README
