# Supplementary material for: An extended transcription factor regulatory network controls hepatocyte identity
Source: EMBO Rep. 2023 Jul 10;24(9):e57020. doi: 10.15252/embr.202357020 (PMC10481658; doi:10.15252/embr.202357020)
Supplement: Supplementary file 13 — Source Data for Figure 4 [file EMBR-24-e57020-s012.zip › Figure4/4A/Fig4A_expression_in_human_HCC.xls]

## Sheet: README
Normalized average expression of Hep-IDCONNECT TFs and Hep-ID TFs encoding genes in human HCC samples. Data are log2(mean Z-score+1) as provided bu the cSurvival portal (https://tau.cmmt.ubc.ca/cSurvival/)

## Sheet: Fig4A
patient_id	Hep-ID	Hep-IDCONNECT
TCGA-2Y-A9GS	0.228913705532428	-0.466528935189932
TCGA-2Y-A9GT	0.702160503598444	0.462310699159469
TCGA-2Y-A9GU	0.516226920429611	0.481227402610627
TCGA-2Y-A9GV	0.364113845450153	0.0648850873549272
TCGA-2Y-A9GW	-0.618728849110322	-0.147253046973521
TCGA-2Y-A9GX	-0.104106462395953	0.308400310528522
TCGA-2Y-A9GY	-0.74848126894553	-0.838775484340334
TCGA-2Y-A9GZ	0.781375172244402	0.563076815995396
TCGA-2Y-A9H0	0.0517496620187577	-0.549599072232972
TCGA-2Y-A9H1	-0.518071631902887	-0.289902334420062
TCGA-2Y-A9H2	0.332537139378368	-0.37956402200185
TCGA-2Y-A9H3	-0.806389018500173	0.29771741529129
TCGA-2Y-A9H4	0.0909101348493664	-0.223939495263192
TCGA-2Y-A9H5	0.319346327589061	0.171471403472546
TCGA-2Y-A9H6	-0.523820287098166	0.0893021464255755
TCGA-2Y-A9H7	0.0990189905412719	-0.104168770479765
TCGA-2Y-A9H8	0.376626730488512	-0.231096755405347
TCGA-2Y-A9H9	0.0459202929342543	0.615964305560063
TCGA-2Y-A9HA	0.801793363343691	0.490714743176057
TCGA-2Y-A9HB	0.535599902381035	0.34996273594496
TCGA-3K-AAZ8	-0.174049029927894	-0.0879750605620054
TCGA-4R-AA8I	0.61064016891658	0.0119213517215715
TCGA-5C-A9VG	-1.42203736369514	-0.0299197585998189
TCGA-5C-A9VH	-0.538851449256194	-0.504011535294817
TCGA-5C-AAPD	-0.656462114566785	-0.985518479140014
TCGA-5R-AA1C	-0.0407387847493482	-0.343587471197781
TCGA-5R-AA1D	-2.83663169509201	-0.462941321698199
TCGA-5R-AAAM	-0.0642727992375117	-0.0862062211821132
TCGA-BC-4072	-0.272552945271074	-0.489018990154545
TCGA-BC-4073	0.0424717820677531	0.375220790752388
TCGA-BC-A10Q	-0.904185140783795	-0.241381808049379
TCGA-BC-A10R	0.264730773651196	0.736367865692787
TCGA-BC-A10S	-0.366068171858409	0.0942744363497914
TCGA-BC-A10T	-0.42074350354177	0.012300905128727
TCGA-BC-A10U	0.327465955735187	0.340989273009301
TCGA-BC-A10W	-0.0603225940975939	-0.0675915063392689
TCGA-BC-A10X	0.564700724713579	1.02526762335553
TCGA-BC-A10Y	0.495538295077323	0.00828957528919497
TCGA-BC-A10Z	0.873713965502989	0.73427438334057
TCGA-BC-A110	-0.851588692792159	0.22359407084856
TCGA-BC-A112	-0.0381158777080485	-0.498278483841287
TCGA-BC-A216	0.560374707833384	0.414573523362371
TCGA-BC-A217	-0.670925193903549	0.539933137167371
TCGA-BC-A3KF	0.556116990007958	0.0159233962973189
TCGA-BC-A3KG	0.165089862251808	0.150341829126129
TCGA-BC-A5W4	-0.00124168785833163	0.00953087968617273
TCGA-BC-A69H	-1.04453808777664	-0.356470052946124
TCGA-BC-A69I	0.0831616017089929	0.670278567728782
TCGA-BC-A8YO	0.228187935796581	0.0688030800489439
TCGA-BD-A2L6	0.285531413036095	-0.297931816038435
TCGA-BD-A3EP	-0.642403058628473	-0.213352186268138
TCGA-BW-A5NO	0.242643099553061	-0.343638807046038
TCGA-BW-A5NP	0.283689428823329	-0.0527040777047794
TCGA-BW-A5NQ	-0.96319017728636	-0.724285493930296
TCGA-CC-5258	0.0701463800319869	0.0266072852576982
TCGA-CC-5259	-0.367290833221531	-0.613615229460908
TCGA-CC-5260	-0.408304444912562	-0.275964373739012
TCGA-CC-5261	0.614136510284336	-0.169915239569153
TCGA-CC-5262	-0.627693632540539	0.0822809480690595
TCGA-CC-5263	-0.287814272049412	-0.117797091878473
TCGA-CC-5264	0.00897354452676066	0.014542750983341
TCGA-CC-A123	-0.787848724065527	-0.442895577379676
TCGA-CC-A1HT	#NUM!	-0.40119190089762
TCGA-CC-A3M9	#NUM!	-1.86942621291463
TCGA-CC-A3MA	-0.302495289595324	-0.392308192729425
TCGA-CC-A3MB	0.328903364219428	0.157610377107166
TCGA-CC-A3MC	-0.0622327153406459	0.0521761717802209
TCGA-CC-A5UC	-0.543503167457814	-0.364118845914801
TCGA-CC-A5UD	-2.52496071576407	-0.855954022695072
TCGA-CC-A5UE	-0.13179605728922	-0.902600426200795
TCGA-CC-A7IE	-0.0803781162306979	-0.174025394340552
TCGA-CC-A7IF	0.128777406325375	0.198388033316538
TCGA-CC-A7IG	-0.172203126240285	-0.558479852929443
TCGA-CC-A7IH	0.529440629916343	-0.187335268183874
TCGA-CC-A7II	-1.39818766196434	-0.143743402077717
TCGA-CC-A7IJ	#NUM!	-2.01132110486897
TCGA-CC-A7IK	0.146586015759521	0.109785024983567
TCGA-CC-A7IL	0.333698499134234	0.254703175075978
TCGA-CC-A8HS	0.566432495654818	0.316806855065447
TCGA-CC-A8HT	-0.14053950939993	-0.258665197034153
TCGA-CC-A8HU	0.0000693253064697896	-0.429153210663091
TCGA-CC-A8HV	-0.284381117484049	-0.614426825333867
TCGA-CC-A9FS	0.110420801344062	0.106958225768567
TCGA-CC-A9FU	0.2793207824402	-0.0492352559207958
TCGA-CC-A9FV	#NUM!	-1.00416015892968
TCGA-CC-A9FW	-0.237464006109542	-0.33786480636305
TCGA-DD-A113	-0.0873687968332669	0.103991521823492
TCGA-DD-A114	-0.865609047862413	-0.51624520360948
TCGA-DD-A115	-0.0414822522866701	0.183915349037773
TCGA-DD-A116	0.067477938761258	0.00855633288811273
TCGA-DD-A118	-0.0506291858072054	0.309659827996904
TCGA-DD-A119	-0.751497402552911	0.111120809871547
TCGA-DD-A11A	0.309798604847216	0.271367311874752
TCGA-DD-A11B	0.694865783037429	0.3793988906504
TCGA-DD-A11C	0.697263553184073	0.401601712202197
TCGA-DD-A11D	0.551512074474952	0.153201457933862
TCGA-DD-A1EA	0.914522910344526	0.342878473908296
TCGA-DD-A1EB	0.766516071475185	0.410518026545478
TCGA-DD-A1EC	-2.02287879979014	-0.179009858522168
TCGA-DD-A1ED	0.130363996388385	0.46688231628403
TCGA-DD-A1EE	0.648765067763257	0.243054436976334
TCGA-DD-A1EF	0.70721540690329	0.136598182138313
TCGA-DD-A1EG	-0.568049781882119	-0.292258329560723
TCGA-DD-A1EH	0.81500769752607	0.552763478073067
TCGA-DD-A1EI	-0.188398179471241	-0.116527514078211
TCGA-DD-A1EJ	-0.259861030049428	-0.418152265765598
TCGA-DD-A1EK	0.392089676076116	0.240188068948483
TCGA-DD-A1EL	-0.970066159353494	-0.698440828703683
TCGA-DD-A39V	-1.01224289466846	-0.153942970927699
TCGA-DD-A39W	0.0639552009662088	-0.00120372246079221
TCGA-DD-A39X	-0.442240309238412	-0.0794376708950896
TCGA-DD-A39Y	-1.13901517930016	-0.409894047877454
TCGA-DD-A39Z	-0.201527769109662	-0.274122627068585
TCGA-DD-A3A1	-0.498249354129506	-0.0967781644623783
TCGA-DD-A3A2	0.53799450119483	0.062353807152729
TCGA-DD-A3A3	-1.20542196194159	-0.291897443789475
TCGA-DD-A3A4	0.0190163411243817	-0.0731339256188511
TCGA-DD-A3A5	0.362806346377284	0.288914836610437
TCGA-DD-A3A6	#NUM!	-0.386646895980338
TCGA-DD-A3A7	-0.677258280060619	-0.123397501994981
TCGA-DD-A3A8	0.301857533637004	0.0651946681495844
TCGA-DD-A3A9	0.0657917685333978	0.0188727796949629
TCGA-DD-A4NA	-1.44979304263707	-0.0596502447049488
TCGA-DD-A4NB	-0.65329099151169	-0.456172394594448
TCGA-DD-A4ND	0.388593949726954	-0.2776413119727
TCGA-DD-A4NE	0.159113532790859	0.0213271767623815
TCGA-DD-A4NF	0.672544761383893	0.198066787177368
TCGA-DD-A4NG	-0.53414376934937	0.0247052348939991
TCGA-DD-A4NH	0.0400347437728472	0.0974882802319019
TCGA-DD-A4NI	0.587111780286989	0.326504965946742
TCGA-DD-A4NJ	0.108343333108128	0.222309689296154
TCGA-DD-A4NK	1.06790423109512	0.380990556889167
TCGA-DD-A4NL	0.266731096312301	-0.0237272459341032
TCGA-DD-A4NN	0.379510761233476	-0.766777145001554
TCGA-DD-A4NO	-0.290472482235209	-0.178478501346785
TCGA-DD-A4NP	-0.116110879709509	-0.288142097063516
TCGA-DD-A4NQ	-1.17205712588438	-0.481135202764377
TCGA-DD-A4NR	-0.845690519417404	-0.557559734473375
TCGA-DD-A4NS	0.142078124797939	0.167602435117932
TCGA-DD-A4NV	0.393223442577944	0.462146558752443
TCGA-DD-A73A	-0.130780456967615	-0.0579060512949492
TCGA-DD-A73B	0.168127597837416	0.242922114503963
TCGA-DD-A73C	0.757911077948631	0.226918128923284
TCGA-DD-A73D	0.154246290165532	0.379441624041848
TCGA-DD-A73E	0.313144014022586	-0.0831597565408988
TCGA-DD-A73F	0.0908749379816788	-0.40381112907107
TCGA-DD-A73G	-0.371398474175358	0.140108542796137
TCGA-DD-AA3A	-0.448729689566674	-0.447288618901581
TCGA-DD-AAC8	-0.283202078266834	-0.379574202454994
TCGA-DD-AAC9	-0.46497867826471	-0.199038512116169
TCGA-DD-AACA	-0.108231339827057	0.263706614792921
TCGA-DD-AACB	-0.860826244269305	-0.33044114136826
TCGA-DD-AACC	-0.988851434608462	-0.157632561628807
TCGA-DD-AACD	-0.816175590522735	-0.273843264837435
TCGA-DD-AACE	0.751666912584361	0.552069892062938
TCGA-DD-AACF	-0.799855625524222	0.312133180018898
TCGA-DD-AACG	-0.0026936983985234	-0.380338172575744
TCGA-DD-AACH	-0.232659515778285	0.10456889230774
TCGA-DD-AACI	-1.13822048655202	-0.632471308969609
TCGA-DD-AACJ	-0.229235733218486	0.00130690592899592
TCGA-DD-AACK	0.469911598135995	-0.419127996233285
TCGA-DD-AACL	-1.29572955052659	-0.916032289950953
TCGA-DD-AACN	0.247714221808657	0.598332188107589
TCGA-DD-AACO	-0.078219673689958	-0.206245237836086
TCGA-DD-AACP	-1.13196057220282	-0.652447223270738
TCGA-DD-AACQ	0.763903051985884	0.174774803229346
TCGA-DD-AACS	0.923095904518218	0.137941629722826
TCGA-DD-AACT	0.0175996913370609	-0.313906490987799
TCGA-DD-AACU	0.404136841100938	-0.230570131199496
TCGA-DD-AACV	0.71010933719721	-0.204745474048835
TCGA-DD-AACW	-0.0287987788382523	-0.461508769936565
TCGA-DD-AACX	0.138746367386043	-0.236129472399509
TCGA-DD-AACY	0.463994143139055	0.555225587712801
TCGA-DD-AACZ	-0.507600275051768	-0.548504764068893
TCGA-DD-AAD0	0.211480226832489	-0.0946951586725112
TCGA-DD-AAD1	-0.26362666434125	-0.0583072819528325
TCGA-DD-AAD2	-1.05311315395542	-0.893848569660581
TCGA-DD-AAD3	0.668369259952312	0.400624414730265
TCGA-DD-AAD5	-2.2079270423417	-0.0781179540813072
TCGA-DD-AAD6	-0.0975656307505671	0.239203551520224
TCGA-DD-AAD8	0.901906792737158	0.296553553878945
TCGA-DD-AADA	0.37998563435549	0.143165499706022
TCGA-DD-AADB	-0.0997761425349983	-0.185410887713244
TCGA-DD-AADC	-0.210749238229108	-0.230193569207892
TCGA-DD-AADD	0.42324349694718	-0.45471328399545
TCGA-DD-AADF	0.286381025684952	0.292564241087334
TCGA-DD-AADG	0.571156052999874	0.330903453864213
TCGA-DD-AADI	-0.023158059717043	-0.146152565961236
TCGA-DD-AADJ	-0.486314335392526	0.0641937504485861
TCGA-DD-AADK	-0.275780386538873	-0.498167716595524
TCGA-DD-AADL	0.331639658742651	-0.215871178334399
TCGA-DD-AADM	-0.76892769210801	-0.0935154131623263
TCGA-DD-AADN	-2.28404077897531	-0.708814999797548
TCGA-DD-AADO	-0.487362023262059	-0.359534145672703
TCGA-DD-AADP	0.494676645426046	0.6664526821812
TCGA-DD-AADQ	-0.68943016568843	-0.551789511013783
TCGA-DD-AADR	-0.534962475802017	-0.333229256539589
TCGA-DD-AADS	-0.111538332687167	-0.554097180841655
TCGA-DD-AADU	0.731676186710581	0.711951696553829
TCGA-DD-AADV	0.409741844167911	0.330921269956666
TCGA-DD-AADW	0.565820988708203	0.245638397102685
TCGA-DD-AADY	0.852824553215015	0.703816317746151
TCGA-DD-AAE0	-0.0601123774215014	-0.214346155011695
TCGA-DD-AAE1	0.503968406533441	0.0208986124617769
TCGA-DD-AAE2	0.62651845674484	0.32698315252476
TCGA-DD-AAE3	-0.479392472482398	0.164122319755048
TCGA-DD-AAE4	-0.163466875087505	0.253099907499564
TCGA-DD-AAE6	0.707199398781716	0.0124807732347706
TCGA-DD-AAE7	-0.106345737766843	-0.00381955461996452
TCGA-DD-AAE9	0.249108703544119	-0.497853148802149
TCGA-DD-AAEA	0.123130324099661	-0.379889283282512
TCGA-DD-AAEB	0.874133903508447	0.36131899710548
TCGA-DD-AAED	-0.00793748757972712	0.138218982997247
TCGA-DD-AAEE	-0.0240384932106932	-0.117981044562611
TCGA-DD-AAEG	-0.0079097130602484	-0.0731031966021705
TCGA-DD-AAEH	0.0370950400261712	-0.530020534552755
TCGA-DD-AAEI	0.0554506713284609	-0.456518472166891
TCGA-DD-AAEK	0.389462089284127	-0.0332863438250601
TCGA-DD-AAVP	-0.121024023909675	0.203444403289434
TCGA-DD-AAVQ	-0.0524410150960473	-0.0428136618164289
TCGA-DD-AAVR	-0.819636514026745	-0.11608951766747
TCGA-DD-AAVS	0.174164299246447	-0.154632513674444
TCGA-DD-AAVU	-0.868082616309929	-0.0905940058117636
TCGA-DD-AAVV	-0.236693883286353	-0.290899655543495
TCGA-DD-AAVW	0.00677384590544151	-0.194341038008829
TCGA-DD-AAVX	-0.35600029772525	0.431509322885735
TCGA-DD-AAVY	0.648089238210821	0.236558772337153
TCGA-DD-AAVZ	0.315159757507106	0.197486607716404
TCGA-DD-AAW0	0.33516061852858	0.161911967279234
TCGA-DD-AAW1	1.16767028416794	0.532827611745792
TCGA-DD-AAW2	0.666921069004	-0.140740152290047
TCGA-DD-AAW3	0.339443484055349	-0.219457261654553
TCGA-ED-A459	-0.398313242695931	-0.719907675078821
TCGA-ED-A4XI	0.381097022108428	-0.118534908048185
TCGA-ED-A5KG	-1.69834485504768	-1.15378873684308
TCGA-ED-A627	-0.652096219755446	0.258666009164518
TCGA-ED-A66X	-0.31068196598611	-0.838633624809953
TCGA-ED-A66Y	0.646312489233015	-0.303296112229471
TCGA-ED-A7PX	-0.237137054652522	-1.08401489886227
TCGA-ED-A7PY	0.443426950158759	0.0854038213159685
TCGA-ED-A7PZ	-0.555648002441312	-0.348934884656739
TCGA-ED-A7XO	0.0690673638640369	-0.101058447678513
TCGA-ED-A7XP	-0.239588745918278	-0.231922536727102
TCGA-ED-A82E	-0.639612874844546	-0.189658550427089
TCGA-ED-A8O5	0.712105284148359	-0.0610599139822871
TCGA-ED-A8O6	0.16900492190759	-0.320190219838935
TCGA-ED-A97K	-1.51194549002194	-0.210967396664286
TCGA-EP-A12J	0.993111113131526	0.272291424824322
TCGA-EP-A26S	0.610670823156118	0.49918246525411
TCGA-EP-A2KA	-0.980069526322536	-0.292586363898654
TCGA-EP-A2KB	-0.058237345127969	0.084450072289935
TCGA-EP-A2KC	-0.0802016366904251	-0.0584643072496488
TCGA-EP-A3JL	-0.51516865105072	-0.536492585879436
TCGA-EP-A3RK	-0.940693839140128	-0.583823832324256
TCGA-ES-A2HS	0.0841982511663177	-0.0735942915061395
TCGA-ES-A2HT	-0.435140392825515	-0.220263376393704
TCGA-FV-A23B	0.395694913279463	0.296399121559471
TCGA-FV-A2QQ	-0.295834631444609	-0.0000343639388178343
TCGA-FV-A2QR	-0.149639008150063	-0.0789294097854511
TCGA-FV-A3I0	-1.15380196271623	-0.626821749042026
TCGA-FV-A3I1	0.144705944955594	-0.333891299793841
TCGA-FV-A3R2	0.42161009061485	0.269027039418039
TCGA-FV-A3R3	-1.0226099271604	0.255533363469004
TCGA-FV-A495	-0.538474402822811	-0.131523976558886
TCGA-FV-A496	0.324944260713071	0.183005345841273
TCGA-FV-A4ZP	-2.10270639792142	-0.924377382970372
TCGA-FV-A4ZQ	-0.773942583889907	-0.854790564075421
TCGA-G3-A25S	0.0119531073522122	-0.204627810528419
TCGA-G3-A25T	-2.35986718519575	-0.729476045610308
TCGA-G3-A25U	0.58396712757407	0.820220146942249
TCGA-G3-A25V	-0.319178600333105	-0.252346662303504
TCGA-G3-A25X	-1.18320873055484	-0.946445855617592
TCGA-G3-A25Y	0.163460639553496	0.0599451621916179
TCGA-G3-A25Z	-0.327142608768135	0.0014814149257831
TCGA-G3-A3CH	0.195491992199182	0.29719669268916
TCGA-G3-A3CI	0.282607552314502	-0.14917446293472
TCGA-G3-A3CJ	-0.115893041689532	0.196967679357942
TCGA-G3-A3CK	0.424102406308494	0.0106894016372863
TCGA-G3-A5SI	-0.60441095404547	0.0165695078158025
TCGA-G3-A5SJ	-0.711411356168507	-0.147912751855997
TCGA-G3-A5SK	0.5452865572445	1.12933352879864
TCGA-G3-A5SL	0.277820874226356	0.535088543480355
TCGA-G3-A5SM	-0.323243150539532	-0.310534805280579
TCGA-G3-A6UC	1.14642125825032	0.639544904084604
TCGA-G3-A7M5	0.384113600559682	0.427347414260826
TCGA-G3-A7M6	0.0362454444357782	-0.397635481448371
TCGA-G3-A7M7	-0.856815127044892	-0.762625937702953
TCGA-G3-A7M8	0.504376434771594	0.0466854285617425
TCGA-G3-A7M9	-0.093405879195718	0.00322424360641487
TCGA-G3-AAUZ	0.0673448052369804	0.615790921359517
TCGA-G3-AAV0	0.27307687468313	0.251082528872597
TCGA-G3-AAV1	-0.0292700572399263	0.24002362483609
TCGA-G3-AAV2	0.329503532766013	0.02646647104089
TCGA-G3-AAV3	-0.195349614833941	-0.657585006420111
TCGA-G3-AAV4	-0.00544762933030208	0.0227829728513556
TCGA-G3-AAV5	0.271239582901124	0.0796028848335664
TCGA-G3-AAV6	-1.13838418807194	-0.428669750197273
TCGA-G3-AAV7	-0.513691085131072	0.0398463231509719
TCGA-GJ-A3OU	-2.06081492362371	-0.866554371094016
TCGA-GJ-A6C0	0.153259134472724	0.278335726017197
TCGA-GJ-A9DB	0.309755668339874	0.274094393698628
TCGA-HP-A5MZ	-0.817396295792986	-0.234543225892696
TCGA-HP-A5N0	-0.102437886587582	-0.344224458059569
TCGA-K7-A5RF	0.299335106726804	0.307659504170706
TCGA-K7-A5RG	-0.443040697938533	-0.528210965588454
TCGA-K7-A6G5	-0.0148441681721736	-0.0979022891950732
TCGA-K7-AAU7	-0.776494580535199	-0.301434531668769
TCGA-KR-A7K0	0.524176141485039	0.105279342349028
TCGA-KR-A7K2	0.0991307870582839	-0.0541809758193056
TCGA-KR-A7K7	-0.664983425623959	-0.273198970397927
TCGA-KR-A7K8	-0.267082193890525	0.273539604135501
TCGA-LG-A6GG	0.595485491833422	0.395390955447168
TCGA-LG-A9QC	-0.0518456724884324	0.326652605151838
TCGA-LG-A9QD	0.0408824509442892	-0.329753350744082
TCGA-MI-A75C	0.282627020135424	-0.260820933867619
TCGA-MI-A75E	-0.291597555563667	0.130017822402325
TCGA-MI-A75G	0.319130360621786	0.743335662556053
TCGA-MI-A75H	-0.0573807606889011	-0.14335955048326
TCGA-MI-A75I	-0.0330654899536281	-0.262622449581316
TCGA-MR-A520	0.197105612645067	-0.0277810349255359
TCGA-MR-A8JO	-1.99767777362253	-0.54642420697026
TCGA-NI-A4U2	-0.137747950345298	0.299799393781538
TCGA-NI-A8LF	0.442505956103839	0.24046920123191
TCGA-O8-A75V	-0.25566788842184	-0.471753913110971
TCGA-PD-A5DF	-0.650181954831619	-0.41302671565831
TCGA-QA-A7B7	0.33855574245213	0.420402185868207
TCGA-RC-A6M3	-1.34718602362625	0.00193659209649462
TCGA-RC-A6M4	0.514290155033676	-0.367105295506758
TCGA-RC-A6M5	-0.887984119221934	-0.248473698148174
TCGA-RC-A6M6	-1.19137468676292	-0.865806729746808
TCGA-RC-A7S9	-0.097361641986625	0.0352352957484989
TCGA-RC-A7SB	0.172177884281766	0.327148920737713
TCGA-RC-A7SF	0.523827726823073	-0.121340577082816
TCGA-RC-A7SH	0.173802076494448	0.589181930763832
TCGA-RC-A7SK	0.356309973353804	0.0514493736576375
TCGA-RG-A7D4	-0.579038855884317	-0.668549208873951
TCGA-UB-A7MA	-0.687353766710348	-0.775452726716427
TCGA-UB-A7MB	0.208779242218519	0.637990025143597
TCGA-UB-A7MC	0.679904274359155	0.329042681743147
TCGA-UB-A7MD	-0.195180368799421	0.495964691602711
TCGA-UB-A7ME	0.14105686050908	-0.0356694308571191
TCGA-UB-A7MF	-0.26450464772205	0.100329655619452
TCGA-UB-AA0U	-0.0635334804271477	-0.0549114754064365
TCGA-UB-AA0V	0.294215316152011	-0.078181203244436
TCGA-WJ-A86L	0.319011838827389	0.696762399622038
TCGA-WQ-A9G7	-0.109191964561805	-0.240462271314323
TCGA-WQ-AB4B	-0.411686679209047	-0.0888520002939498
TCGA-WX-AA44	-0.216572964416099	-0.264192915189409
TCGA-WX-AA46	0.594579619863781	0.511959716588264
TCGA-WX-AA47	-0.986745275390861	0.46268432195158
TCGA-XR-A8TC	0.62941175272889	0.84970129524223
TCGA-XR-A8TD	-0.0130485460692621	0.496268257568316
TCGA-XR-A8TE	0.169200244792587	0.288005738702447
TCGA-XR-A8TF	0.288474976480453	0.830178424509626
TCGA-XR-A8TG	0.537637749104488	0.591827866932124
TCGA-YA-A8S7	-3.69153770235528	-0.523182853196057
TCGA-ZP-A9CV	0.465739335610177	0.13533284127917
TCGA-ZP-A9CY	0.116547566293166	-0.173980653850593
TCGA-ZP-A9CZ	-0.339754313124372	-0.13871355918003
TCGA-ZP-A9D0	0.609569245166613	0.370019836370081
TCGA-ZP-A9D1	0.205760431575417	0.32129189242204
TCGA-ZP-A9D2	-0.282293832418361	-0.439174589480394
TCGA-ZP-A9D4	0.984960800498115	0.4411570943664
TCGA-ZS-A9CD	-0.71680159666122	0.0466986776137985
TCGA-ZS-A9CE	0.37668272294019	0.0847770726933868
TCGA-ZS-A9CF	0.64374988993617	0.393115459330757
TCGA-ZS-A9CG	0.190809155387386	0.251201045307097
