# Supplementary material for: An extended transcription factor regulatory network controls hepatocyte identity
Source: EMBO Rep. 2023 Jul 10;24(9):e57020. doi: 10.15252/embr.202357020 (PMC10481658; doi:10.15252/embr.202357020)
Supplement: Supplementary file 13 — Source Data for Figure 4 [file EMBR-24-e57020-s012.zip › Figure4/4E/Fig4E_Log2FC-TreatedvsControlMice_HepID-TFs_and_ActivityMatched-TFs.csv]

TFs	Group	T3	GC.1	GW3965
Foxa2	IDtfs-Promoters	0.1061	0.02187	0.137245903853225
Hnf4a	IDtfs-Promoters	0.08277	0.05619	0.266018316950395
Mlxipl	IDtfs-Promoters	0.7045	0.5225	1.08701394833856
Nr1h4	IDtfs-Promoters	1.307	1.206	-0.25176366914027
Nr1i2	IDtfs-Promoters	-0.1719	-0.004867	1.00065432916373
Onecut1	IDtfs-Promoters	-0.05596	0.07097	0.709520805213709
Onecut2	IDtfs-Promoters	0.3415	0.04962	-0.037163342694246
Ppara	IDtfs-Promoters	0.1855	0.1215	0.712019249757937
Prox1	IDtfs-Promoters	0.1568	-0.1816	-0.224396205517067
Cebpa	IDtfs-Promoters	0.7501	0.5508	0.180843679060192
Nr0b2	IDtfs-Promoters	0.5265	0.5525	-0.949831187519296
Hnf1b	IDtfs-Promoters	0.05387	0.01468	0.482928596493971
Nr5a2	IDtfs-Promoters	-0.07868	0.08877	0.422625685594555
Mef2d	OtherHighlyActive	-0.1037	NA	NA
Thap11	OtherHighlyActive	NA	-0.1797	-0.256405066761966
Zbtb20	OtherHighlyActive	-0.1685	NA	0.126999361202008
Cdc5l	OtherHighlyActive	NA	0.2656	0.00615677870506591
Mafg	OtherHighlyActive	-0.01123	-0.1469	-0.0127625051886837
Srebf1	OtherHighlyActive	-0.03247	-0.1369	-0.0413166417029166
Cbfb	OtherHighlyActive	-0.2528	NA	0.232596711171297
Znf512b	OtherHighlyActive	0.09637	-0.1018	0.18757156067728
Nr3c1	OtherHighlyActive	-0.07177	0.2798	0.0561252221393197
Tef	OtherHighlyActive	0.4202	-0.1257	0.133958487447742
Klf11	OtherHighlyActive	NA	-0.09703	-0.232301431509249
Zbtb42	OtherHighlyActive	-0.1683	-0.0974	-0.149603158000104
Thap3	OtherHighlyActive	NA	NA	0.0123752263862999
