# Supplementary material for: An extended transcription factor regulatory network controls hepatocyte identity
Source: EMBO Rep. 2023 Jul 10;24(9):e57020. doi: 10.15252/embr.202357020 (PMC10481658; doi:10.15252/embr.202357020)
Supplement: Supplementary file 13 — Source Data for Figure 4 [file EMBR-24-e57020-s012.zip › Figure4/4F/Fig4F_DIO1_expression_in_HepG2.xls]

## Sheet: README
mRNA expression of DIO1 in HepG2 cells treated with T3 or GC-1 for 24h (D1) or 96h (D4). Data are log2 fold changes compared to control untreated cells.

## Sheet: Fig4F_DIO1_expression_in_HepG2
T3 - D1	GC1 - D1	T3 - D4	GC1 - D4
0.980772930844621	0.974864015614845	1.12691289465051	1.23645191314231
0.907506406458303	0.775608787005652	1.81481897967862	1.82061023363446
0.608586274666082	1.0478010023623	1.51475982457422	1.76856146214093
