# Supplementary material for: An extended transcription factor regulatory network controls hepatocyte identity
Source: EMBO Rep. 2023 Jul 10;24(9):e57020. doi: 10.15252/embr.202357020 (PMC10481658; doi:10.15252/embr.202357020)
Supplement: Supplementary file 13 — Source Data for Figure 4 [file EMBR-24-e57020-s012.zip › Figure4/4G/Fig4G_NR1H4_ONECUT1_MLXIPL_FOXA2_expression_in_HepG2.xls]

## Sheet: README
mRNA expression of NR1H4, ONECUT1, MLXIPL and FOXA2 in HepG2 cells treated with T3 or GC-1 for 24h (D1) or 96h (D4). Data are log2 fold changes compared to control untreated cells.

## Sheet: Fig4G_expression_in_HepG2
NR1H4
T3 - D1	GC1 - D1	T3 - D4	GC1 - D4
1.51951104758298	1.5367770956262	1.27874368484978	1.67762498815861
1.52508018683331	0.9536902694275	1.65410685490962	1.33752403480405
0.995535915894887	1.21725391705243	1.42903777417751	1.80042184071728
ONECUT1
T3 - D1	GC1 - D1	T3 - D4	GC1 - D4
1.04010398837595	1.10397641079482	0.719956228816098	1.02169465164106
0.778049736604376	0.881214060104748	0.989368737353304	1.00519525784485
0.634109891607626	0.537368495771031	1.16612084855572	1.15737605456717
MLXIPL
T3 - D1	GC1 - D1	T3 - D4	GC1 - D4
1.19494876086815	1.04414766850926	0.794431055379452	0.973153794280448
0.907506406458303	0.775608787005652	1.81481897967862	1.82061023363446
0.873432347458533	1.38107460690389	1.10140918776203	1.64111199928798
FOXA2
T3 - D1	GC1 - D1	T3 - D4	GC1 - D4
0.148626730572959	0.154639471896073	0.321000836546765	0.395635539971783
-0.0644018053749755	0.44804905512739	-0.0505369626103698	0.120930561365377
0.0533786170174732	0.484607566318436	0.379612146175141	0.651689866052582
