# Supplementary material for: An extended transcription factor regulatory network controls hepatocyte identity
Source: EMBO Rep. 2023 Jul 10;24(9):e57020. doi: 10.15252/embr.202357020 (PMC10481658; doi:10.15252/embr.202357020)
Supplement: Supplementary file 13 — Source Data for Figure 4 [file EMBR-24-e57020-s012.zip › Figure4/4H/Fig4H_HNF4A_expression_in_HepG2.xls]

## Sheet: README
mRNA expression of HNF4A P1 isofomrs, HNF4A P2 isoforms and P1/P2 ratio in HepG2 cells treated with T3 or GC-1 for 24h (D1) or 96h (D4). Data are log2 fold changes compared to control untreated cells.

## Sheet: Fig4G_expression_in_HepG2
HNF4A P1
T3 - D1	GC1 - D1	T3 - D4	GC1 - D4
0.631863952945283	0.516576266417549	0.507701432112508	0.367437528742595
0.165145607309943	0.623454946854955	0.46793663619484	0.701127067369192
0.0775269699462133	0.484955215525444	0.706559275752378	1.11939441376217
HNF4A P2
T3 - D1	GC1 - D1	T3 - D4	GC1 - D4
-0.470903945615967	-0.246535153482838	-0.520838408302708	-0.405373871848548
-0.716472661699991	0.0255564904062586	-0.702041760757813	-0.402733605170782
-0.726778468016704	-0.261339559903012	-0.371656109666642	-0.0978160119403508
P1/P2
T3 - D1	GC1 - D1	T3 - D4	GC1 - D4
1.08539413633496	0.762874613522912	0.920377351424487	0.770317989934362
0.902098762080778	0.551873363074815	1.16175682480822	1.09954239072339
0.804117908671835	0.787229152226466	1.08830317509385	1.2032794889279
