# Supplementary material for: An extended transcription factor regulatory network controls hepatocyte identity
Source: EMBO Rep. 2023 Jul 10;24(9):e57020. doi: 10.15252/embr.202357020 (PMC10481658; doi:10.15252/embr.202357020)
Supplement: Supplementary file 13 — Source Data for Figure 4 [file EMBR-24-e57020-s012.zip › Figure4/4J/Fig4J_Log2FC-NoduleStudy_HepID-TFs_and_ActivityMatched-TFs.csv]

TFs	Group	NodulesVST3	NodulesVSControl
Foxa2	IDtfs-Promoters	0.586720789591057	0.034042465516173
Hnf4a	IDtfs-Promoters	0.070378014715537	-0.122409162585958
Mlxipl	IDtfs-Promoters	NA	NA
Nr1h4	IDtfs-Promoters	0.426931999279384	-1.32964397064584
Nr1i2	IDtfs-Promoters	0.612937663693851	-0.466567406335553
Onecut1	IDtfs-Promoters	2.7345586281295	-1.43955806438655
Onecut2	IDtfs-Promoters	NA	NA
Ppara	IDtfs-Promoters	0.034121852855111	0.073353205711404
Prox1	IDtfs-Promoters	NA	NA
Cebpa	IDtfs-Promoters	1.65903916737081	-1.07245421045834
Nr0b2	IDtfs-Promoters	0.341617114312269	-0.176232893942727
Hnf1b	IDtfs-Promoters	0.254010787355208	-0.487810788198004
Nr5a2	IDtfs-Promoters	0.238071192411489	-0.338841003613475
Mef2d	OtherHighlyActive	0.032439861917359	0.00219355227245
Thap11	OtherHighlyActive	NA	NA
Zbtb20	OtherHighlyActive	NA	NA
Cdc5l	OtherHighlyActive	0.626724124106897	0.025449897244444
Mafg	OtherHighlyActive	-0.718684637046076	-0.100667321252841
Srebf1	OtherHighlyActive	-0.202467655032327	0.479019296093199
Cbfb	OtherHighlyActive	0.085064735932376	-0.012518905570509
Znf512b	OtherHighlyActive	NA	0.016315712489162
Nr3c1	OtherHighlyActive	0.121208819806097	0.236598550574519
Tef	OtherHighlyActive	0.031228690541988	-0.247015999734433
Klf11	OtherHighlyActive	NA	-1.84364614654666
Zbtb42	OtherHighlyActive	NA	-0.044051756293472
Thap3	OtherHighlyActive	NA	NA
