# Supplementary material for: An extended transcription factor regulatory network controls hepatocyte identity
Source: EMBO Rep. 2023 Jul 10;24(9):e57020. doi: 10.15252/embr.202357020 (PMC10481658; doi:10.15252/embr.202357020)
Supplement: Supplementary file 13 — Source Data for Figure 4 [file EMBR-24-e57020-s012.zip › Figure4/4J/README]

Fig4J_Log2FC-NoduleStudy_HepID-TFs_and_ActivityMatched-TFs.csv : Log2 FoldChange of Nodule mice versus Control mice or Nodule+T3 mice versus Nodule mice for Hep-ID TFs and for Activity-matched control TF genes (identified as "OtherHighlyActive" in file). TFs in rows, Studied contrasts in columns.
