# Supplementary material for: An extended transcription factor regulatory network controls hepatocyte identity
Source: EMBO Rep. 2023 Jul 10;24(9):e57020. doi: 10.15252/embr.202357020 (PMC10481658; doi:10.15252/embr.202357020)
Supplement: Supplementary file 13 — Source Data for Figure 4 [file EMBR-24-e57020-s012.zip › Figure4/4L/Fig4L_Log2FC-NoduleStudy_IdentityEffectorGenes.csv]

Genes	Study	logFC	group
Abcd3	NodCtl	-1.18147265398093	High
Abhd14b	NodCtl	-0.443973087352115	Int
Acly	NodCtl	-0.712254855827393	High
Acmsd	NodCtl	-0.177360018254274	Low
Acox1	NodCtl	-0.318472196937194	Int
Acsl1	NodCtl	-1.61145692595702	High
Acsl5	NodCtl	-1.54393072131294	High
Adhfe1	NodCtl	-1.34918042463305	High
Agt	NodCtl	-1.25055958751905	High
Agtr1a	NodCtl	-1.28865999313605	High
Ahcy	NodCtl	-0.738815920093456	High
Amacr	NodCtl	-1.4638917617078	High
Angptl4	NodCtl	-1.9609582068267	High
Apoa5	NodCtl	-2.02882004904057	High
Apob	NodCtl	-0.094017308206714	Low
Aqp11	NodCtl	-0.375786331021553	Int
Aqp9	NodCtl	-1.10825845050108	High
Asl	NodCtl	-0.401765913161405	Int
Atrn	NodCtl	-1.21958312688351	High
Azgp1	NodCtl	-1.31896078667447	High
Baat	NodCtl	-1.33936787819816	High
Bckdha	NodCtl	-0.177168644448678	Low
Bmp2	NodCtl	-0.187044647338386	Low
Btd	NodCtl	-0.712424893805874	High
Car3	NodCtl	-2.48773987588733	High
Cd302	NodCtl	-0.968911919243109	High
Cdc42bpb	NodCtl	-0.150550196802261	Low
Cdo1	NodCtl	-1.35233688940097	High
Cfh	NodCtl	-0.371091942550027	Int
Col18a1	NodCtl	-0.452223126484018	Int
Cps1	NodCtl	-0.388442156254479	Int
Cxcl12	NodCtl	-1.59063560856517	High
Cyb5r3	NodCtl	-0.589016531460095	High
Cyp27a1	NodCtl	-0.421660832665468	Int
Cyp7a1	NodCtl	-1.0544334187374	High
Cyp8b1	NodCtl	-2.92417561337372	High
Dbi	NodCtl	-0.313209676140751	Int
Dhcr24	NodCtl	-0.30560103538477	Int
Dmgdh	NodCtl	-0.83220064639503	High
Dnase2b	NodCtl	-1.58718907656433	High
Ece1	NodCtl	-0.541942716280349	Int
Egfr	NodCtl	-1.25994652539263	High
Ephx2	NodCtl	-0.420684938487369	Int
Erbb3	NodCtl	-0.247252727912138	Low
Errfi1	NodCtl	-1.15866095443656	High
F2	NodCtl	-0.299072984939281	Int
Fads2	NodCtl	-1.48411301442654	High
Fah	NodCtl	-0.535838959244979	Int
Fahd1	NodCtl	-1.43107630871034	High
Fbp1	NodCtl	-0.722075577246253	High
Fgb	NodCtl	-0.542550324785241	Int
Fmo1	NodCtl	-1.89249313040885	High
Fn1	NodCtl	-0.340783141210567	Int
Ghr	NodCtl	-0.975123157217695	High
Gja4	NodCtl	-0.3449543341458	Int
Gjb1	NodCtl	-1.21165311491915	High
Gls2	NodCtl	-1.04659982606463	High
Glud1	NodCtl	-0.59273620250316	High
Glyat	NodCtl	-0.450994272770096	Int
Gnmt	NodCtl	-1.96190070328006	High
Gpld1	NodCtl	-1.29059183301444	High
Gprc5c	NodCtl	-0.320635646931573	Int
Gpx1	NodCtl	-0.843367812139739	High
Grb7	NodCtl	-0.858733671513091	High
Hagh	NodCtl	-1.1162725552864	High
Hc	NodCtl	-0.53544961924139	Int
Herpud1	NodCtl	-0.228597551776573	Low
Hgd	NodCtl	-0.398925288152766	Int
Hpd	NodCtl	-0.824894326959654	High
Hsd3b3	NodCtl	-0.108335243789559	Low
Hspa5	NodCtl	-0.204971067558501	Low
Igfals	NodCtl	-1.63783583409922	High
Inhbc	NodCtl	-1.48866631565788	High
Kynu	NodCtl	-1.70361726938932	High
Ldlr	NodCtl	-0.258562366522589	Low
Lgals9	NodCtl	-0.239734101211927	Low
Lgr4	NodCtl	-0.902488567770341	High
Lipg	NodCtl	-0.138155591404773	Low
Lpin1	NodCtl	-0.836990681690694	High
Lrpprc	NodCtl	-0.260225029780827	Low
Mat1a	NodCtl	-1.03906372715018	High
Mettl7a1	NodCtl	-0.274288909536194	Int
Mettl7b	NodCtl	-0.696455225811524	High
Mgll	NodCtl	-0.622766961385979	High
Mmp14	NodCtl	-0.31858503048592	Int
Mpst	NodCtl	-0.442580480449372	Int
Mst1	NodCtl	-0.95081889123756	High
Mup3	NodCtl	-2.87545212586017	High
Myd88	NodCtl	-0.868634237235131	High
Nbr1	NodCtl	-0.210462041087039	Low
Ndrg2	NodCtl	-0.815452768559792	High
Nrep	NodCtl	-1.68659979699085	High
Pah	NodCtl	-0.613855120827361	High
Pcsk9	NodCtl	-0.648990141997673	High
Plg	NodCtl	-0.474736136098851	Int
Ppm1b	NodCtl	-0.211602218171574	Low
Ppp1r3b	NodCtl	-2.08149696537932	High
Ppp1r3c	NodCtl	-0.766232674276521	High
Pygl	NodCtl	-0.644913673274473	High
Pzp	NodCtl	-0.452680793264323	Int
Rab43	NodCtl	-0.196168432773073	Low
Rbp4	NodCtl	-1.43089471794602	High
Rdx	NodCtl	-0.238407205683414	Low
Sardh	NodCtl	-0.478888193056212	Int
Sc5d	NodCtl	-1.14375728406326	High
Sdc2	NodCtl	-1.24767210718118	High
Sdc4	NodCtl	-0.474564537294074	Int
Sdhd	NodCtl	-0.374202894943609	Int
Sec14l2	NodCtl	-0.240719931342524	Low
Sephs2	NodCtl	-1.20041239019616	High
Serpinc1	NodCtl	-0.802739618471531	High
Sgpp1	NodCtl	-0.265462952683736	Int
Shmt1	NodCtl	-0.14515505070075	Low
Siah2	NodCtl	-0.654885350897195	High
Slc10a1	NodCtl	-1.34228976028079	High
Slc19a2	NodCtl	-0.998970199180425	High
Slc25a15	NodCtl	-0.645508854134164	High
Slc27a5	NodCtl	-2.52725777024055	High
Slc29a1	NodCtl	-1.24097924952599	High
Slc31a1	NodCtl	-0.945097236347195	High
Slc37a4	NodCtl	-1.18739364631441	High
Slc38a3	NodCtl	-0.698750992969572	High
Slc7a2	NodCtl	-0.746678429604588	High
Slc9a3r1	NodCtl	-0.538577507118729	Int
Slco1b2	NodCtl	-2.01257590535047	High
St3gal4	NodCtl	-0.263560453004086	Low
Tat	NodCtl	-1.227131247252	High
Tgoln1	NodCtl	-0.402599940348939	Int
Thrsp	NodCtl	-0.64771727609444	High
Tram1	NodCtl	-0.322637695797804	Int
Tspan4	NodCtl	-0.223776287020064	Low
Ttpa	NodCtl	-1.47146151473866	High
Txnrd2	NodCtl	-0.624271175268946	High
Uox	NodCtl	-0.762972387536601	High
Vcpip1	NodCtl	-0.184321717043108	Low
Vtn	NodCtl	-0.643750476373263	High
Abcd3	NodT3	1.63219967512711	High
Abhd14b	NodT3	0.30655213379192	Int
Acly	NodT3	0.186525530617981	High
Acmsd	NodT3	0.160021892028592	Low
Acox1	NodT3	0.13278270922758	Int
Acsl1	NodT3	1.06160909480314	High
Acsl5	NodT3	1.14222710759953	High
Adhfe1	NodT3	1.3996051728524	High
Agt	NodT3	1.857985170652	High
Agtr1a	NodT3	1.90963888689589	High
Ahcy	NodT3	0.547355575603996	High
Amacr	NodT3	0.368476228380011	High
Angptl4	NodT3	0.962763333853077	High
Apoa5	NodT3	1.73771662868818	High
Apob	NodT3	0.014244849102761	Low
Aqp11	NodT3	0.312741652922021	Int
Aqp9	NodT3	0.11895168134431	High
Asl	NodT3	0.563554071511092	Int
Atrn	NodT3	0.510316745334825	High
Azgp1	NodT3	0.997274936167679	High
Baat	NodT3	-0.028181459127193	High
Bckdha	NodT3	0.334239548837996	Low
Bmp2	NodT3	0.081933278803646	Low
Btd	NodT3	-0.115047861134165	High
Car3	NodT3	0.79728651137852	High
Cd302	NodT3	0.794658155160736	High
Cdc42bpb	NodT3	0.261980119598848	Low
Cdo1	NodT3	1.6209973618375	High
Cfh	NodT3	-1.04411558845343	Int
Col18a1	NodT3	0.337628882674295	Int
Cps1	NodT3	0.509971017454481	Int
Cxcl12	NodT3	1.51130797792742	High
Cyb5r3	NodT3	-0.318041280399717	High
Cyp27a1	NodT3	0.810725170157802	Int
Cyp7a1	NodT3	1.49881729432588	High
Cyp8b1	NodT3	0.86657430299875	High
Dbi	NodT3	0.387753655454221	Int
Dhcr24	NodT3	0.785256645332876	Int
Dmgdh	NodT3	-0.693022588864658	High
Dnase2b	NodT3	0.174574776931212	High
Ece1	NodT3	0.193520146381671	Int
Egfr	NodT3	0.214501887564675	High
Ephx2	NodT3	0.836277397315405	Int
Erbb3	NodT3	0.295162792046407	Low
Errfi1	NodT3	0.804610593821886	High
F2	NodT3	0.312042903784793	Int
Fads2	NodT3	0.58205952679716	High
Fah	NodT3	0.045994233297611	Int
Fahd1	NodT3	0.787669352475378	High
Fbp1	NodT3	0.823556877974923	High
Fgb	NodT3	0.228908899306521	Int
Fmo1	NodT3	0.758416525208052	High
Fn1	NodT3	0.211389132246808	Int
Ghr	NodT3	0.153183147709848	High
Gja4	NodT3	-0.364632836843773	Int
Gjb1	NodT3	0.403960450283206	High
Gls2	NodT3	1.678151761106	High
Glud1	NodT3	1.00110594840221	High
Glyat	NodT3	0.586568229191869	Int
Gnmt	NodT3	1.02618869224781	High
Gpld1	NodT3	-0.282676752600471	High
Gprc5c	NodT3	0.03371085271406	Int
Gpx1	NodT3	0.662023745560351	High
Grb7	NodT3	0.754796064445836	High
Hagh	NodT3	0.30007938183884	High
Hc	NodT3	0.786232367479212	Int
Herpud1	NodT3	0.819423049726963	Low
Hgd	NodT3	0.156000004153269	Int
Hpd	NodT3	0.104173404537846	High
Hsd3b3	NodT3	0.104632856013966	Low
Hspa5	NodT3	0.680825401277406	Low
Igfals	NodT3	0.588004742559733	High
Inhbc	NodT3	0.281306848540893	High
Kynu	NodT3	2.13538248445611	High
Ldlr	NodT3	0.561585076472297	Low
Lgals9	NodT3	0.362026953898508	Low
Lgr4	NodT3	1.82288188160206	High
Lipg	NodT3	0.118006398743993	Low
Lpin1	NodT3	1.32942163881931	High
Lrpprc	NodT3	0.457359066269545	Low
Mat1a	NodT3	1.3287926303209	High
Mettl7a1	NodT3	-0.397377831094722	Int
Mettl7b	NodT3	-0.126211361694049	High
Mgll	NodT3	1.80612869826648	High
Mmp14	NodT3	0.600316046661506	Int
Mpst	NodT3	0.297565626744278	Int
Mst1	NodT3	0.736446952105043	High
Mup3	NodT3	1.65834334289881	High
Myd88	NodT3	0.667982497090239	High
Nbr1	NodT3	0.585979008206472	Low
Ndrg2	NodT3	0.48072563758948	High
Nrep	NodT3	-0.390268594208202	High
Pah	NodT3	0.729072453639866	High
Pcsk9	NodT3	0.735285368055943	High
Plg	NodT3	-0.262806716922086	Int
Ppm1b	NodT3	-0.146456149059993	Low
Ppp1r3b	NodT3	0.699927064625635	High
Ppp1r3c	NodT3	-0.12438517949572	High
Pygl	NodT3	1.21105316764039	High
Pzp	NodT3	-0.234544124729569	Int
Rab43	NodT3	0.180907045819344	Low
Rbp4	NodT3	1.89862906891377	High
Rdx	NodT3	0.228227043419682	Low
Sardh	NodT3	0.085664388951914	Int
Sc5d	NodT3	1.55189398962407	High
Sdc2	NodT3	0.936218496722978	High
Sdc4	NodT3	0.469912076964946	Int
Sdhd	NodT3	1.33804764640504	Int
Sec14l2	NodT3	0.115150521716544	Low
Sephs2	NodT3	0.595142763028026	High
Serpinc1	NodT3	0.634138792409642	High
Sgpp1	NodT3	0.671947711962742	Int
Shmt1	NodT3	0.15573757839517	Low
Siah2	NodT3	1.15846183081354	High
Slc10a1	NodT3	1.48020088855676	High
Slc19a2	NodT3	1.26435726551004	High
Slc25a15	NodT3	1.8434794701965	High
Slc27a5	NodT3	1.80933995384506	High
Slc29a1	NodT3	0.691398172110105	High
Slc31a1	NodT3	1.023729072808	High
Slc37a4	NodT3	0.709544969211521	High
Slc38a3	NodT3	-0.175155460934851	High
Slc7a2	NodT3	0.784987178153017	High
Slc9a3r1	NodT3	-0.165539038709223	Int
Slco1b2	NodT3	1.04902444329464	High
St3gal4	NodT3	-0.353467499896444	Low
Tat	NodT3	0.849171059874864	High
Tgoln1	NodT3	1.00358013848587	Int
Thrsp	NodT3	1.11589465742521	High
Tram1	NodT3	0.421002405543609	Int
Tspan4	NodT3	0.912156782815508	Low
Ttpa	NodT3	1.27932319821551	High
Txnrd2	NodT3	0.65039666631696	High
Uox	NodT3	0.591526892832237	High
Vcpip1	NodT3	0.143816733605245	Low
Vtn	NodT3	0.559303251135168	High
