# Supplementary material for: An extended transcription factor regulatory network controls hepatocyte identity
Source: EMBO Rep. 2023 Jul 10;24(9):e57020. doi: 10.15252/embr.202357020 (PMC10481658; doi:10.15252/embr.202357020)
Supplement: Supplementary file 13 — Source Data for Figure 4 [file EMBR-24-e57020-s012.zip › Figure4/4L/README]

Fig4L_Log2FC-NoduleStudy_IdentityEffectorGenes.csv : Log2 FoldChange of Nodule mice versus Control mice (In column "Study, identified as "NodCtl") or Nodule+T3 mice versus Nodule mice (In column "Study", identified as "NodT3") for Identity effector genes distributed in 3 groups of repression level in nodules (column "group" : "Low", "Int" and "High"). 
