# Supplementary material for: An extended transcription factor regulatory network controls hepatocyte identity
Source: EMBO Rep. 2023 Jul 10;24(9):e57020. doi: 10.15252/embr.202357020 (PMC10481658; doi:10.15252/embr.202357020)
Supplement: Supplementary file 14 — Source Data for Figure 5 [file EMBR-24-e57020-s002.zip]

Archive with 7 entries (3 files):
- Figure5/
- Figure5/5B/
- Figure5/5B/Fig5B_Dio1_Hectd3_expression.xlsx
- Figure5/5C/
- Figure5/5C/Fig5C_Ccl2_Icam1_expression.xlsx
- Figure5/5D/
- Figure5/5D/Fig5D_Nr1h4_Onecut1_Mlxipl_Foxa2_Ppara_Onecut2_expression.xlsx
