# Supplementary material for: An extended transcription factor regulatory network controls hepatocyte identity
Source: EMBO Rep. 2023 Jul 10;24(9):e57020. doi: 10.15252/embr.202357020 (PMC10481658; doi:10.15252/embr.202357020)
Supplement: Supplementary file 14 — Source Data for Figure 5 [file EMBR-24-e57020-s002.zip › Figure5/5B/Fig5B_Dio1_Hectd3_expression.xlsx]

## Sheet: README
mRNA expression of Dio1 and Hectd3 in livers of mice treated with IL1B +/- T3. Data are fold changes compared to livers of control mice injected with PBS.

## Sheet: Fig5B
Dio1
PBS	IL1	IL1+T3 low	IL1+T3 medium	IL1+T3 high
0.925	0.698	0.641	1.609	1.437
0.97	0.749	0.8	1.296	1.758
0.894	0.101	0.68	1.22	1.684
1.288	0.46	0.82	1.464	1.908
0.923	0.281	0.92	1.343	1.659
1.078	0.43	0.871	1.502	1.938
1.214	0.581	0.97	1.501	1.92
0.708	0.59	1.07	1.51	2.128
0.62	0.668	1.529	1.285	2.209
1.263	0.27	1.265	1.698	1.647
1.339	0.436
0.957	0.844
1.211	0.692
	0.782
	0.543
	1.094
	0.571
Hectd3
PBS	IL1	IL1+T3 low	IL1+T3 medium	IL1+T3 high
1.104	0.495	0.248	0.286
0.961	0.564	0.174	0.637	0.663
0.977	0.439	0.425	0.739	0.757
0.975	0.227	0.355	0.509	0.634
0.983	0.251	0.519	0.632	0.956
1.063	0.495	0.659	0.491	0.761
0.829	0.253	0.727	0.571	0.835
1.109	0.41	0.629	0.607	0.759
1.919	0.248	0.174	0.847	0.78
0.919	0.459	0.442	0.517
1.152	0.536
1.007	0.312
0.403	0.63
0.6	0.436
	0.384
	0.529
	0.426
