# Supplementary material for: An extended transcription factor regulatory network controls hepatocyte identity
Source: EMBO Rep. 2023 Jul 10;24(9):e57020. doi: 10.15252/embr.202357020 (PMC10481658; doi:10.15252/embr.202357020)
Supplement: Supplementary file 14 — Source Data for Figure 5 [file EMBR-24-e57020-s002.zip › Figure5/5C/Fig5C_Ccl2_Icam1_expression.xlsx]

## Sheet: README
mRNA expression of Ccl2 and Icam1 in livers of mice treated with IL1B +/- T3. Data are fold changes compared to livers of control mice injected with PBS.

## Sheet: Fig5C
Ccl2
PBS	IL1	IL1+T3 low	IL1+T3 medium	IL1+T3 high
0.509	8.592	7.942	7.161	4.83
1.118	6.089	9.532	5.542	6.534
1.607	9.507	9.72	5.638	6.002
0.91	4.29	3.234	9.645	8.59
0.855	7.61	7.528	9.622	4.626
1.641	8.947	6.523	7.765	7.132
0.198	6.698	6.022	5.703	5.782
1.162	7.477	4.641	8.518	6.337
1.373	6.129	5.84	5.188	10.506
0.829	3.969		7.146	5.868
1.035	5.401
0.588	8.09
1.217	15.14
0.959	8.73
	7.32
	8.32
	7.18
Icam1
0.833	1.441	1.091	0.792	1.737
1.147	1.353	0.65	1.497	1.504
1.342	1.663	1.515	1.411	1.631
0.734	0.895	0.881	1.218	1.612
0.944	0.922	1.329	1.874	2.121
1.476	1.405	2.029	1.258	1.434
0.346	0.824	1.949	1.517	1.586
1.178	1.308	0.552	0.98	1.741
1.727	1.326	1.526	1.801	1.851
1.084	1.967		0.866	2.747
0.974	2.103
0.951	1.14
0.556	2.92
0.708	1.61
	1.5
	1.54
	1.66
