# Supplementary material for: An extended transcription factor regulatory network controls hepatocyte identity
Source: EMBO Rep. 2023 Jul 10;24(9):e57020. doi: 10.15252/embr.202357020 (PMC10481658; doi:10.15252/embr.202357020)
Supplement: Supplementary file 14 — Source Data for Figure 5 [file EMBR-24-e57020-s002.zip › Figure5/5D/Fig5D_Nr1h4_Onecut1_Mlxipl_Foxa2_Ppara_Onecut2_expression.xlsx]

## Sheet: README
mRNA expression of Nr1h4, Onecut1, Mlxipl, Foxa2, Ppara, Onecut2 in livers of mice treated with IL1B +/- T3. Data are fold changes compared to livers of control mice injected with PBS.

## Sheet: Fig5D
Nr1h4
PBS	IL1	IL1+T3 low	IL1+T3 medium	IL1+T3 high
0.822	0.556	0.23	0.671	0.726
0.623	0.576	0.378	0.626	1.244
1.16	0.551	0.629	0.122	0.856
1.299	0.438	0.504	0.631	0.552
1.096	0.597	0.685	0.665	0.984
1.182	0.885	0.595	0.646	1.16
1.036	0.646	0.738	1.1	1.172
0.782	0.895	0.668	0.453	1.473
1.501	0.508	0.37	0.701	0.468
1.264	0.512	0.542	0.62	1.025
0.713	0.68
0.865	1.122
0.79	0.725
0.867	0.871
	0.627
	1.103
Onecut1
PBS	IL1	IL1+T3 low	IL1+T3 medium	IL1+T3 high
1.03	1.052	0.085	0.178	0.306
1.853	0.494	0.03	0.321	0.256
0.635	0.874	0.488	0.581	0.784
1.023	0.045	0.289	0.231	0.172
0.458	0.383	0.478	0.343	1.131
0.217	0.355	0.516	0.452	0.556
0.251	0.237	0.713	0.371	1.203
2.532	0.39	0.703	0.159	0.63
0.337	0.431	0.078	0.683	0.403
0.202	1.25	0.136	0.14	1.181
0.109	1.424
3.511	0.682
0.308	0.727
1.534	0.701
	0.652
	1.634
	1.443
Mlxipl
PBS	IL1	IL1+T3 low	IL1+T3 medium	IL1+T3 high
0.789	0.258	0.152	0.264	0.636
0.691	0.381	0.121	0.215	0.712
1.602	0.179	0.445	0.685	0.636
0.802	0.067	0.327	0.382	0.663
1.117	0.069	0.321	0.427	0.866
1.179	0.355	0.605	0.494	0.831
0.401	0.061	0.437	0.804	0.694
1.421	0.264	0.41	0.186	0.682
1.28	0.168	0.17	0.392	0.914
1.284	0.281	0.538	0.188	0.781
1.575	0.376
1.022	0.227
0.281	0.429
0.558	0.502
	0.326
	0.454
	0.373
Foxa2
PBS	IL1	IL1+T3 low	IL1+T3 medium	IL1+T3 high
0.766	1.367	0.694	0.789	1.419
1.181	0.945	0.377	1.595	0.567
0.953	0.846	1.329	1	2.101
1.154	0.435	0.763	1.231	1.071
0.945	0.803	1.084	1.035	1.841
0.675	1.035	0.878	1.009	1.393
0.977	0.539	1.13	1.415	2.281
1.348	1.086	1.221	0.854	2.293
1.177	0.599	0.456	1.574	1.226
0.86	1.012	0.793	1.145	1.325
1.184	0.929
1.531	0.872
0.562	1.522
0.686	1.569
	1.231
	2.064
	1.952
Ppara
PBS	IL1	IL1+T3 low	IL1+T3 medium	IL1+T3 high
0.758	0.45	0.23	0.449	1.056
0.839	0.495	0.076	0.431	1.235
1.295	0.3	0.773	0.803	1.154
1.15	0.07	0.357	0.588	1.188
0.958	0.3	0.69	0.207	0.704
1.083	0.823	1.049	0.542	0.806
0.729	0.21	0.855	1.097	0.952
1.187	0.695	0.942	0.19	1.276
1.213	0.294	0.141	1.249	1.134
0.975	0.778	1.12	0.421	1.131
1.569	0.904
1.371	0.541
0.219	0.854
0.653	0.914
	0.819
	1.266
	1.003
Onecut2
PBS	IL1	IL1+T3 low	IL1+T3 medium	IL1+T3 high
0.76	0.479	0.134	0.113	0.584
1.19	0.482	0.043	0.195	0.42
1.041	0.729	0.382	0.349	0.575
1.024	0.045	0.219	0.259	0.406
0.985	0.139	0.366	0.537	0.683
1.069	0.495	0.456	0.322	0.557
0.588	0.115	0.581	0.413	0.599
1.342	0.407	0.559	0.061	0.519
1.353	0.228	0.057	0.516	0.452
1.006	0.477	0.378	0.109	0.911
1.407	0.727
1.394	0.249
0.155	0.795
0.683	0.495
	0.442
	0.688
	0.588
